# Supplementary material for: In silico SARS-CoV-2 vaccine development for Omicron strain using reverse vaccinology
Source: Genes Genomics. 2022 Jun 4;44(8):937–44. doi: 10.1007/s13258-022-01255-8 (PMC9166176; doi:10.1007/s13258-022-01255-8)
Supplement: Supplementary file 2 — Supplementary Material 2 [file 13258_2022_1255_MOESM2_ESM.xlsx]

## Sheet: Supplementary information 8
Supplementary information 8. Complete raw list of predicted MHC I and MHC II epitopes (Vaxign 2).
Vaxign2 epitopes (all)
BA.1
MHC I
Epitope	MHC Allele	P‑value	Length	Start	End
LELSDFVKK	HLA-B*40:01	0.07	8	19	27
FEVTAAAPV	HLA-B*40:01	0.01	8	32	40
AEEQSEFDV	HLA-B*40:01	0.015	8	57	65
LEAAGDKKI	HLA-B*40:01	0.014	8	67	75
REIVSGLGL	HLA-B*40:01	0	8	82	90
VDGAPKPLL	HLA-B*40:01	0.029	8	97	105
KEAADEAKA	HLA-B*40:01	0.038	8	110	118
LEAAGATVT	HLA-B*40:01	0.028	8	120	128
KEAAAKISG	HLA-B*40:01	0.052	8	130	138
AKFPNITNL	HLA-B*40:01	0.054	8	149	157
FEAAAKKFL	HLA-B*40:01	0.012	8	160	168
REAAAKKIY	HLA-B*40:01	0.056	8	175	183
IEAAAKKQL	HLA-B*40:01	0.011	8	189	197
YEAAAKLPI	HLA-B*40:01	0.002	8	219	227
FEAAAKRQI	HLA-B*40:01	0.014	8	234	242
KEAAAKCYF	HLA-B*40:01	0.001	8	249	257
FEAAAKDIS	HLA-B*40:01	0.052	8	264	272
VEAAAKASY	HLA-B*40:01	0.065	8	278	286
TQTKSHRRA	HLA-B*40:01	0.046	8	288	296
KCTQLKRAL	HLA-B*40:01	0.01	8	303	311
IEAAAKSAI	HLA-B*40:01	0.007	8	338	346
AAAKSECVL	HLA-B*40:01	0.06	8	358	366
LEAAAKLDP	HLA-B*40:01	0.052	8	381	389
SETKCTLKS	HLA-B*40:01	0.024	8	391	399
TEAAAKTIS	HLA-B*40:01	0.022	8	401	409
TEAAAKFPL	HLA-B*40:01	0	8	420	428
GEAAAKDCL	HLA-B*40:01	0.002	8	440	448
IEAAAKGVS	HLA-B*40:01	0.032	8	457	465
AEAAAKLRS	HLA-B*40:01	0.029	8	478	486
AAAKHRSYL	HLA-B*40:01	0.03	8	501	509
AEAAAKTRF	HLA-B*40:01	0.002	8	520	528
IKWPWYIWL	HLA-B*40:01	0.054	8	551	559
STDELLDAF	HLA-A*01:01	0.023	8	5	13
LLELSDFVK	HLA-A*01:01	0.068	8	18	26
VTAAAPVAV	HLA-A*01:01	0.006	8	34	42
GAAPAGAAV	HLA-A*01:01	0.008	8	46	54
EAAEEQSEF	HLA-A*01:01	0.04	8	55	63
ILEAAGDKK	HLA-A*01:01	0.031	8	66	74
VSGLGLKEA	HLA-A*01:01	0.074	8	85	93
LLEKVAKEA	HLA-A*01:01	0.028	8	104	112
KLEAAGATV	HLA-A*01:01	0.028	8	119	127
KISGTNGTK	HLA-A*01:01	0.082	8	135	143
AAAKKFLPF	HLA-A*01:01	0.013	8	162	170
AAAKKIYSK	HLA-A*01:01	0.089	8	177	185
HTPIEAAAK	HLA-A*01:01	0.04	8	186	194
FGAIEAAAK	HLA-A*01:01	0.061	8	201	209
LIDLQELGK	HLA-A*01:01	0.014	8	210	218
EAAAKRQIA	HLA-A*01:01	0.04	8	235	243
QTGKEAAAK	HLA-A*01:01	0.045	8	246	254
NASVEAAAK	HLA-A*01:01	0.071	8	275	283
AAAKCTQLK	HLA-A*01:01	0.012	8	300	308
KGDEVRQIA	HLA-A*01:01	0.018	8	323	331
AAAKSAIGK	HLA-A*01:01	0.033	8	340	348
RVDFCGKGY	HLA-A*01:01	0.001	8	371	379
LSETKCTLK	HLA-A*01:01	0.017	8	390	398
EAAAKTISV	HLA-A*01:01	0.042	8	402	410
TTEILPVSM	HLA-A*01:01	0.058	8	411	419
RSYSFRPTY	HLA-A*01:01	0.047	8	429	437
LIEAAAKGV	HLA-A*01:01	0.033	8	456	464
NTSNQVAEA	HLA-A*01:01	0.014	8	472	480
RSYSFRPTY	HLA-A*01:01	0.047	8	485	493
EAAAKHRSY	HLA-A*01:01	0.012	8	500	508
SSSGWTAEA	HLA-A*01:01	0.037	8	514	522
KTRFQTLLA	HLA-A*01:01	0.053	8	525	533
LTPEAAAKY	HLA-A*01:01	0.006	8	539	547
ELLDAFKEM	HLA-A*02:01	0.099	8	8	16
TLLELSDFV	HLA-A*02:01	0.01	8	17	25
KKFEETFEV	HLA-A*02:01	0.023	8	26	34
GAAPAGAAV	HLA-A*02:01	0.049	8	46	54
GVIKVVREI	HLA-A*02:01	0.042	8	76	84
GLKEAKDLV	HLA-A*02:01	0.023	8	89	97
KLEAAGATV	HLA-A*02:01	0.008	8	119	127
TVKEAAAKI	HLA-A*02:01	0.067	8	128	136
GTKRFEAAA	HLA-A*02:01	0.07	8	141	149
NLCPFEAAA	HLA-A*02:01	0.027	8	156	164
QQFGREAAA	HLA-A*02:01	0.022	8	171	179
KIYSKHTPI	HLA-A*02:01	0.006	8	181	189
KQLSSKFGA	HLA-A*02:01	0.019	8	195	203
ELGKYEAAA	HLA-A*02:01	0.058	8	215	223
GINITRFEA	HLA-A*02:01	0.052	8	228	236
GQTGKEAAA	HLA-A*02:01	0.035	8	245	253
DISGINASV	HLA-A*02:01	0.027	8	270	278
TQTKSHRRA	HLA-A*02:01	0.087	8	288	296
QLKRALTGI	HLA-A*02:01	0.035	8	306	314
GQTGKIEAA	HLA-A*02:01	0.027	8	333	341
SLSSTEAAA	HLA-A*02:01	0.012	8	352	360
CVLGQSKRV	HLA-A*02:01	0.042	8	364	372
TLKSFTEAA	HLA-A*02:01	0.039	8	396	404
KTISVTTEI	HLA-A*02:01	0.009	8	406	414
SMTEAAAKF	HLA-A*02:01	0.095	8	418	426
YSFRPTYGV	HLA-A*02:01	0.067	8	431	439
IAARDLIEA	HLA-A*02:01	0.076	8	451	459
NTSNQVAEA	HLA-A*02:01	0.042	8	472	480
YSFRPTYGV	HLA-A*02:01	0.067	8	487	495
YLTPGDSSS	HLA-A*02:01	0.037	8	508	516
WTAEAAAKT	HLA-A*02:01	0.067	8	518	526
LLALHRSYL	HLA-A*02:01	0.076	8	531	539
AAAKYEQYI	HLA-A*02:01	0.063	8	543	551
KLSTDELLDA	HLA-A*02:01	0.019	9	3	12
AAAGAAPAGA	HLA-A*02:01	0.063	9	43	52
ILEAAGDKKI	HLA-A*02:01	0.035	9	66	75
KVVREIVSGL	HLA-A*02:01	0.052	9	79	88
DLVDGAPKPL	HLA-A*02:01	0.033	9	95	104
KVAKEAADEA	HLA-A*02:01	0.052	9	107	116
KLEAAGATVT	HLA-A*02:01	0.045	9	119	128
GTNGTKRFEA	HLA-A*02:01	0.077	9	138	147
NITNLCPFEA	HLA-A*02:01	0.057	9	153	162
FQQFGREAAA	HLA-A*02:01	0.019	9	170	179
YSKHTPIEAA	HLA-A*02:01	0.087	9	183	192
KQLSSKFGAI	HLA-A*02:01	0.009	9	195	204
DLQELGKYEA	HLA-A*02:01	0.057	9	212	221
IAPGQTGKEA	HLA-A*02:01	0.091	9	242	251
YSFEAAAKDI	HLA-A*02:01	0.074	9	262	271
KSHRRARSEA	HLA-A*02:01	0.047	9	291	300
TQLKRALTGI	HLA-A*02:01	0.012	9	305	314
KIEAAAKSAI	HLA-A*02:01	0.029	9	337	346
IQDSLSSTEA	HLA-A*02:01	0.029	9	349	358
KLDPLSETKC	HLA-A*02:01	0.071	9	386	395
TLKSFTEAAA	HLA-A*02:01	0.047	9	396	405
ISVTTEILPV	HLA-A*02:01	0.052	9	408	417
DLIEAAAKGV	HLA-A*02:01	0.029	9	455	464
KLRSYSFRPT	HLA-A*02:01	0.023	9	483	492
SSSGWTAEAA	HLA-A*02:01	0.055	9	514	523
KTRFQTLLAL	HLA-A*02:01	0.055	9	525	534
YLTPEAAAKY	HLA-A*02:01	0.05	9	538	547
EQYIKWPWYI	HLA-A*02:01	0.011	9	548	557
STDELLDAF	HLA-B*15:17	0.04	8	5	13
MTLLELSDF	HLA-B*15:17	0.006	8	16	24
VTAAAPVAV	HLA-B*15:17	0.082	8	34	42
GAAPAGAAV	HLA-B*15:17	0.044	8	46	54
EAAEEQSEF	HLA-B*15:17	0.005	8	55	63
VVREIVSGL	HLA-B*15:17	0.011	8	80	88
LVDGAPKPL	HLA-B*15:17	0.016	8	96	104
AADEAKAKL	HLA-B*15:17	0.035	8	112	120
EAAGATVTV	HLA-B*15:17	0.098	8	121	129
EAAAKFPNI	HLA-B*15:17	0.092	8	146	154
AAAKKFLPF	HLA-B*15:17	0.013	8	162	170
KIYSKHTPI	HLA-B*15:17	0.031	8	181	189
EAAAKLIDL	HLA-B*15:17	0.029	8	205	213
AAAKLPIGI	HLA-B*15:17	0.088	8	221	229
AAAKCYFPL	HLA-B*15:17	0.02	8	251	259
AAAKDISGI	HLA-B*15:17	0.073	8	266	274
EAAAKCTQL	HLA-B*15:17	0.028	8	299	307
EAAAKGDEV	HLA-B*15:17	0.057	8	319	327
IAPGQTGKI	HLA-B*15:17	0.088	8	330	338
AAAKSECVL	HLA-B*15:17	0.029	8	358	366
RVDFCGKGY	HLA-B*15:17	0.001	8	371	379
EAAAKLDPL	HLA-B*15:17	0.04	8	382	390
ETKCTLKSF	HLA-B*15:17	0.085	8	392	400
KTISVTTEI	HLA-B*15:17	0.012	8	406	414
SMTEAAAKF	HLA-B*15:17	0.065	8	418	426
RSYSFRPTY	HLA-B*15:17	0.016	8	429	437
AAKDCLGDI	HLA-B*15:17	0.073	8	443	451
AAAKGVSVI	HLA-B*15:17	0.057	8	459	467
RSYSFRPTY	HLA-B*15:17	0.016	8	485	493
EAAAKHRSY	HLA-B*15:17	0.012	8	500	508
EAAAKYEQY	HLA-B*15:17	0.009	8	542	550
MAKLSTDEL	HLA-B*35:01	0.014	8	1	9
FVKKFEETF	HLA-B*35:01	0.03	8	24	32
VAAAGAAPA	HLA-B*35:01	0.095	8	42	50
EAAEEQSEF	HLA-B*35:01	0.001	8	55	63
LEAAGDKKI	HLA-B*35:01	0.095	8	67	75
VVREIVSGL	HLA-B*35:01	0.028	8	80	88
LVDGAPKPL	HLA-B*35:01	0.077	8	96	104
AADEAKAKL	HLA-B*35:01	0.082	8	112	120
EAAGATVTV	HLA-B*35:01	0.037	8	121	129
SGTNGTKRF	HLA-B*35:01	0.03	8	137	145
AAAKKFLPF	HLA-B*35:01	0.051	8	162	170
EAAAKLIDL	HLA-B*35:01	0.037	8	205	213
APGQTGKEA	HLA-B*35:01	0.032	8	243	251
EAAAKDISG	HLA-B*35:01	0.09	8	265	273
KCTQLKRAL	HLA-B*35:01	0.048	8	303	311
IAVEQEAAA	HLA-B*35:01	0.024	8	314	322
RVDFCGKGY	HLA-B*35:01	0.022	8	371	379
EAAAKLDPL	HLA-B*35:01	0.035	8	382	390
ETKCTLKSF	HLA-B*35:01	0.024	8	392	400
EAAAKTISV	HLA-B*35:01	0.04	8	402	410
LPVSMTEAA	HLA-B*35:01	0.013	8	415	423
RSYSFRPTY	HLA-B*35:01	0.055	8	429	437
IAARDLIEA	HLA-B*35:01	0.03	8	451	459
EAAAKLRSY	HLA-B*35:01	0.013	8	479	487
EAAAKHRSY	HLA-B*35:01	0.045	8	500	508
TPGDSSSGW	HLA-B*35:01	0.007	8	510	518
EAAAKYEQY	HLA-B*35:01	0.077	8	542	550
WPWYIWLGF	HLA-B*35:01	0.005	8	553	561
TLLELSDFV	HLA-A*02:02	0.021	8	17	25
VTAAAPVAV	HLA-A*02:02	0.061	8	34	42
GAAPAGAAV	HLA-A*02:02	0.025	8	46	54
AAGDKKIGV	HLA-A*02:02	0.049	8	69	77
VVREIVSGL	HLA-A*02:02	0.036	8	80	88
GLKEAKDLV	HLA-A*02:02	0.013	8	89	97
KLEAAGATV	HLA-A*02:02	0.001	8	119	127
TVKEAAAKI	HLA-A*02:02	0.092	8	128	136
GTKRFEAAA	HLA-A*02:02	0.075	8	141	149
NLCPFEAAA	HLA-A*02:02	0.047	8	156	164
QQFGREAAA	HLA-A*02:02	0.04	8	171	179
KIYSKHTPI	HLA-A*02:02	0.001	8	181	189
QLSSKFGAI	HLA-A*02:02	0.014	8	196	204
ELGKYEAAA	HLA-A*02:02	0.047	8	215	223
GINITRFEA	HLA-A*02:02	0.03	8	228	236
AAAKCYFPL	HLA-A*02:02	0.034	8	251	259
AAAKDISGI	HLA-A*02:02	0.024	8	266	274
QLKRALTGI	HLA-A*02:02	0.017	8	306	314
EAAAKGDEV	HLA-A*02:02	0.034	8	319	327
GQTGKIEAA	HLA-A*02:02	0.029	8	333	341
AIGKIQDSL	HLA-A*02:02	0.011	8	345	353
EAAAKSECV	HLA-A*02:02	0.061	8	357	365
PLSETKCTL	HLA-A*02:02	0.056	8	389	397
KTISVTTEI	HLA-A*02:02	0.006	8	406	414
YSFRPTYGV	HLA-A*02:02	0.036	8	431	439
IAARDLIEA	HLA-A*02:02	0.069	8	451	459
GVSVITPGT	HLA-A*02:02	0.054	8	463	471
NTSNQVAEA	HLA-A*02:02	0.032	8	472	480
YSFRPTYGV	HLA-A*02:02	0.036	8	487	495
AAAKHRSYL	HLA-A*02:02	0.036	8	501	509
SSSGWTAEA	HLA-A*02:02	0.044	8	514	522
LLALHRSYL	HLA-A*02:02	0.054	8	531	539
AAAKYEQYI	HLA-A*02:02	0.051	8	543	551
LLDAFKEMTL	HLA-A*02:02	0.018	9	9	18
AVAAAGAAPA	HLA-A*02:02	0.074	9	41	50
ILEAAGDKKI	HLA-A*02:02	0.025	9	66	75
KVVREIVSGL	HLA-A*02:02	0.049	9	79	88
DLVDGAPKPL	HLA-A*02:02	0.039	9	95	104
KVAKEAADEA	HLA-A*02:02	0.045	9	107	116
VTVKEAAAKI	HLA-A*02:02	0.083	9	127	136
TNGTKRFEAA	HLA-A*02:02	0.064	9	139	148
ITNLCPFEAA	HLA-A*02:02	0.047	9	154	163
FQQFGREAAA	HLA-A*02:02	0.021	9	170	179
YSKHTPIEAA	HLA-A*02:02	0.095	9	183	192
KQLSSKFGAI	HLA-A*02:02	0.012	9	195	204
LQELGKYEAA	HLA-A*02:02	0.074	9	213	222
GINASVEAAA	HLA-A*02:02	0.071	9	273	282
QTQTKSHRRA	HLA-A*02:02	0.032	9	287	296
QLKRALTGIA	HLA-A*02:02	0.054	9	306	315
QIAPGQTGKI	HLA-A*02:02	0.009	9	329	338
SAIGKIQDSL	HLA-A*02:02	0.066	9	344	353
TLKSFTEAAA	HLA-A*02:02	0.012	9	396	405
KTISVTTEIL	HLA-A*02:02	0.032	9	406	415
MTEAAAKFPL	HLA-A*02:02	0.08	9	419	428
DLIEAAAKGV	HLA-A*02:02	0.056	9	455	464
NTSNQVAEAA	HLA-A*02:02	0.024	9	472	481
KLRSYSFRPT	HLA-A*02:02	0.014	9	483	492
GVGHQPEAAA	HLA-A*02:02	0.056	9	494	503
SSSGWTAEAA	HLA-A*02:02	0.041	9	514	523
KTRFQTLLAL	HLA-A*02:02	0.049	9	525	534
EQYIKWPWYI	HLA-A*02:02	0.016	9	548	557
TLLELSDFV	HLA-A*02:03	0.017	8	17	25
VTAAAPVAV	HLA-A*02:03	0.065	8	34	42
GAAPAGAAV	HLA-A*02:03	0.029	8	46	54
VVREIVSGL	HLA-A*02:03	0.031	8	80	88
GLKEAKDLV	HLA-A*02:03	0.007	8	89	97
VAKEAADEA	HLA-A*02:03	0.073	8	108	116
KLEAAGATV	HLA-A*02:03	0.008	8	119	127
TVKEAAAKI	HLA-A*02:03	0.044	8	128	136
GTKRFEAAA	HLA-A*02:03	0.053	8	141	149
NLCPFEAAA	HLA-A*02:03	0.029	8	156	164
QQFGREAAA	HLA-A*02:03	0.053	8	171	179
KIYSKHTPI	HLA-A*02:03	0.001	8	181	189
QLSSKFGAI	HLA-A*02:03	0.015	8	196	204
GINITRFEA	HLA-A*02:03	0.036	8	228	236
AAAKDISGI	HLA-A*02:03	0.017	8	266	274
QLKRALTGI	HLA-A*02:03	0.008	8	306	314
EAAAKGDEV	HLA-A*02:03	0.07	8	319	327
GQTGKIEAA	HLA-A*02:03	0.028	8	333	341
KIQDSLSST	HLA-A*02:03	0.018	8	348	356
CVLGQSKRV	HLA-A*02:03	0.044	8	364	372
TLKSFTEAA	HLA-A*02:03	0.023	8	396	404
KTISVTTEI	HLA-A*02:03	0.012	8	406	414
AAKDCLGDI	HLA-A*02:03	0.025	8	443	451
AARDLIEAA	HLA-A*02:03	0.055	8	452	460
NTSNQVAEA	HLA-A*02:03	0.036	8	472	480
AAAKHRSYL	HLA-A*02:03	0.042	8	501	509
AAKTRFQTL	HLA-A*02:03	0.035	8	523	531
AAAKYEQYI	HLA-A*02:03	0.053	8	543	551
KLSTDELLDA	HLA-A*02:03	0.011	9	3	12
MTLLELSDFV	HLA-A*02:03	0.098	9	16	25
EVTAAAPVAV	HLA-A*02:03	0.045	9	33	42
AAAGAAPAGA	HLA-A*02:03	0.069	9	43	52
ILEAAGDKKI	HLA-A*02:03	0.032	9	66	75
KVVREIVSGL	HLA-A*02:03	0.034	9	79	88
GAPKPLLEKV	HLA-A*02:03	0.03	9	99	108
EAADEAKAKL	HLA-A*02:03	0.072	9	111	120
GTNGTKRFEA	HLA-A*02:03	0.091	9	138	147
NITNLCPFEA	HLA-A*02:03	0.038	9	153	162
FQQFGREAAA	HLA-A*02:03	0.069	9	170	179
YSKHTPIEAA	HLA-A*02:03	0.06	9	183	192
KQLSSKFGAI	HLA-A*02:03	0.008	9	195	204
GINITRFEAA	HLA-A*02:03	0.043	9	228	237
IAPGQTGKEA	HLA-A*02:03	0.069	9	242	251
EAAAKDISGI	HLA-A*02:03	0.016	9	265	274
KSHRRARSEA	HLA-A*02:03	0.063	9	291	300
TQLKRALTGI	HLA-A*02:03	0.027	9	305	314
QIAPGQTGKI	HLA-A*02:03	0.01	9	329	338
IQDSLSSTEA	HLA-A*02:03	0.052	9	349	358
TLKSFTEAAA	HLA-A*02:03	0.022	9	396	405
KTISVTTEIL	HLA-A*02:03	0.06	9	406	415
AAAKDCLGDI	HLA-A*02:03	0.045	9	442	451
DLIEAAAKGV	HLA-A*02:03	0.03	9	455	464
KLRSYSFRPT	HLA-A*02:03	0.008	9	483	492
EAAAKHRSYL	HLA-A*02:03	0.047	9	500	509
TLLALHRSYL	HLA-A*02:03	0.024	9	530	539
EQYIKWPWYI	HLA-A*02:03	0.011	9	548	557
STDELLDAF	HLA-A*02:06	0.057	8	5	13
TLLELSDFV	HLA-A*02:06	0.006	8	17	25
ETFEVTAAA	HLA-A*02:06	0.072	8	30	38
GAAPAGAAV	HLA-A*02:06	0.025	8	46	54
AAGDKKIGV	HLA-A*02:06	0.028	8	69	77
VVREIVSGL	HLA-A*02:06	0.045	8	80	88
GLKEAKDLV	HLA-A*02:06	0.036	8	89	97
KLEAAGATV	HLA-A*02:06	0.004	8	119	127
TVKEAAAKI	HLA-A*02:06	0.082	8	128	136
EAAAKFPNI	HLA-A*02:06	0.082	8	146	154
NLCPFEAAA	HLA-A*02:06	0.047	8	156	164
FLPFQQFGR	HLA-A*02:06	0.032	8	167	175
KIYSKHTPI	HLA-A*02:06	0.001	8	181	189
KQLSSKFGA	HLA-A*02:06	0.008	8	195	203
ELGKYEAAA	HLA-A*02:06	0.089	8	215	223
KLPIGINIT	HLA-A*02:06	0.055	8	224	232
GQTGKEAAA	HLA-A*02:06	0.04	8	245	253
AAAKDISGI	HLA-A*02:06	0.011	8	266	274
AAAKASYQT	HLA-A*02:06	0.096	8	280	288
QLKRALTGI	HLA-A*02:06	0.028	8	306	314
EAAAKGDEV	HLA-A*02:06	0.045	8	319	327
GQTGKIEAA	HLA-A*02:06	0.027	8	333	341
KIQDSLSST	HLA-A*02:06	0.011	8	348	356
CVLGQSKRV	HLA-A*02:06	0.025	8	364	372
EAAAKLDPL	HLA-A*02:06	0.066	8	382	390
CTLKSFTEA	HLA-A*02:06	0.011	8	395	403
KTISVTTEI	HLA-A*02:06	0.003	8	406	414
YSFRPTYGV	HLA-A*02:06	0.025	8	431	439
IAARDLIEA	HLA-A*02:06	0.034	8	451	459
NTSNQVAEA	HLA-A*02:06	0.03	8	472	480
YSFRPTYGV	HLA-A*02:06	0.025	8	487	495
AAAKHRSYL	HLA-A*02:06	0.042	8	501	509
SSSGWTAEA	HLA-A*02:06	0.047	8	514	522
AAKTRFQTL	HLA-A*02:06	0.096	8	523	531
AAAKYEQYI	HLA-A*02:06	0.057	8	543	551
KLSTDELLDA	HLA-A*02:06	0.008	9	3	12
MTLLELSDFV	HLA-A*02:06	0.016	9	16	25
AAAGAAPAGA	HLA-A*02:06	0.056	9	43	52
EAAGDKKIGV	HLA-A*02:06	0.02	9	68	77
KVVREIVSGL	HLA-A*02:06	0.021	9	79	88
KVAKEAADEA	HLA-A*02:06	0.008	9	107	116
AKLEAAGATV	HLA-A*02:06	0.066	9	118	127
GTNGTKRFEA	HLA-A*02:06	0.015	9	138	147
NITNLCPFEA	HLA-A*02:06	0.037	9	153	162
FQQFGREAAA	HLA-A*02:06	0.028	9	170	179
KKIYSKHTPI	HLA-A*02:06	0.081	9	180	189
KQLSSKFGAI	HLA-A*02:06	0	9	195	204
DLQELGKYEA	HLA-A*02:06	0.096	9	212	221
GINITRFEAA	HLA-A*02:06	0.056	9	228	237
IAPGQTGKEA	HLA-A*02:06	0.03	9	242	251
EAAAKDISGI	HLA-A*02:06	0.066	9	265	274
QTQTKSHRRA	HLA-A*02:06	0.028	9	287	296
TQLKRALTGI	HLA-A*02:06	0.012	9	305	314
GQTGKIEAAA	HLA-A*02:06	0.022	9	333	342
IQDSLSSTEA	HLA-A*02:06	0.033	9	349	358
FCGKGYHLEA	HLA-A*02:06	0.087	9	374	383
CTLKSFTEAA	HLA-A*02:06	0.045	9	395	404
ISVTTEILPV	HLA-A*02:06	0.015	9	408	417
IAARDLIEAA	HLA-A*02:06	0.028	9	451	460
NQVAEAAAKL	HLA-A*02:06	0.024	9	475	484
SSSGWTAEAA	HLA-A*02:06	0.037	9	514	523
KTRFQTLLAL	HLA-A*02:06	0.031	9	525	534
RSYLTPEAAA	HLA-A*02:06	0.093	9	536	545
EQYIKWPWYI	HLA-A*02:06	0.041	9	548	557
LLELSDFVK	HLA-A*03:01	0.056	8	18	26
ETFEVTAAA	HLA-A*03:01	0.098	8	30	38
VILEAAGDK	HLA-A*03:01	0.003	8	65	73
KIGVIKVVR	HLA-A*03:01	0.074	8	74	82
EIVSGLGLK	HLA-A*03:01	0.064	8	83	91
GAPKPLLEK	HLA-A*03:01	0.053	8	99	107
EAADEAKAK	HLA-A*03:01	0.049	8	111	119
KISGTNGTK	HLA-A*03:01	0.013	8	135	143
ITNLCPFEA	HLA-A*03:01	0.074	8	154	162
FLPFQQFGR	HLA-A*03:01	0.059	8	167	175
AAAKKIYSK	HLA-A*03:01	0.064	8	177	185
HTPIEAAAK	HLA-A*03:01	0.031	8	186	194
FGAIEAAAK	HLA-A*03:01	0.064	8	201	209
LIDLQELGK	HLA-A*03:01	0.012	8	210	218
ITRFEAAAK	HLA-A*03:01	0.008	8	231	239
QIAPGQTGK	HLA-A*03:01	0.003	8	241	249
AAKCYFPLR	HLA-A*03:01	0.071	8	252	260
KASYQTQTK	HLA-A*03:01	0.053	8	283	291
AAAKCTQLK	HLA-A*03:01	0.018	8	300	308
AVEQEAAAK	HLA-A*03:01	0.005	8	315	323
QIAPGQTGK	HLA-A*03:01	0.003	8	329	337
AAAKSAIGK	HLA-A*03:01	0.013	8	340	348
LSSTEAAAK	HLA-A*03:01	0.023	8	353	361
RVDFCGKGY	HLA-A*03:01	0.013	8	371	379
KLDPLSETK	HLA-A*03:01	0.008	8	386	394
KSFTEAAAK	HLA-A*03:01	0.003	8	398	406
VSMTEAAAK	HLA-A*03:01	0.007	8	417	425
RSYSFRPTY	HLA-A*03:01	0.016	8	429	437
NQVAEAAAK	HLA-A*03:01	0.059	8	475	483
RSYSFRPTY	HLA-A*03:01	0.016	8	485	493
HQPEAAAKH	HLA-A*03:01	0.078	8	497	505
YLTPEAAAK	HLA-A*03:01	0.013	8	538	546
EQYIKWPWY	HLA-A*03:01	0.073	8	548	556
STDELLDAFK	HLA-A*03:01	0.009	9	5	14
TLLELSDFVK	HLA-A*03:01	0.008	9	17	26
AVEAAEEQSE	HLA-A*03:01	0.098	9	53	62
VILEAAGDKK	HLA-A*03:01	0.006	9	65	74
VSGLGLKEAK	HLA-A*03:01	0.058	9	85	94
VAKEAADEAK	HLA-A*03:01	0.017	9	108	117
EAAGATVTVK	HLA-A*03:01	0.034	9	121	130
GTKRFEAAAK	HLA-A*03:01	0.01	9	141	150
NLCPFEAAAK	HLA-A*03:01	0.006	9	156	165
QQFGREAAAK	HLA-A*03:01	0.018	9	171	180
AAAKKQLSSK	HLA-A*03:01	0.025	9	191	200
KLIDLQELGK	HLA-A*03:01	0.004	9	209	218
NITRFEAAAK	HLA-A*03:01	0.023	9	230	239
RQIAPGQTGK	HLA-A*03:01	0	9	240	249
RSYSFEAAAK	HLA-A*03:01	0.004	9	260	269
SVEAAAKASY	HLA-A*03:01	0.052	9	277	286
EAAAKCTQLK	HLA-A*03:01	0.022	9	299	308
IAVEQEAAAK	HLA-A*03:01	0.028	9	314	323
RQIAPGQTGK	HLA-A*03:01	0	9	328	337
EAAAKSAIGK	HLA-A*03:01	0.046	9	339	348
SLSSTEAAAK	HLA-A*03:01	0.015	9	352	361
QSKRVDFCGK	HLA-A*03:01	0.029	9	368	377
PLSETKCTLK	HLA-A*03:01	0.03	9	389	398
AAAKFPLRSY	HLA-A*03:01	0.026	9	422	431
KDCLGDIAAR	HLA-A*03:01	0.096	9	445	454
AAKLRSYSFR	HLA-A*03:01	0.053	9	481	490
HQPEAAAKHR	HLA-A*03:01	0.072	9	497	506
WTAEAAAKTR	HLA-A*03:01	0.075	9	518	527
QTLLALHRSY	HLA-A*03:01	0.046	9	529	538
AAAKYEQYIK	HLA-A*03:01	0.026	9	543	552
LLELSDFVK	HLA-A*11:01	0.061	8	18	26
AVAAAGAAP	HLA-A*11:01	0.08	8	41	49
VILEAAGDK	HLA-A*11:01	0.01	8	65	73
KIGVIKVVR	HLA-A*11:01	0.083	8	74	82
EIVSGLGLK	HLA-A*11:01	0.051	8	83	91
GAPKPLLEK	HLA-A*11:01	0.025	8	99	107
EAADEAKAK	HLA-A*11:01	0.053	8	111	119
KISGTNGTK	HLA-A*11:01	0.025	8	135	143
ITNLCPFEA	HLA-A*11:01	0.088	8	154	162
AAAKKIYSK	HLA-A*11:01	0.053	8	177	185
HTPIEAAAK	HLA-A*11:01	0.045	8	186	194
LIDLQELGK	HLA-A*11:01	0.018	8	210	218
ITRFEAAAK	HLA-A*11:01	0.045	8	231	239
QIAPGQTGK	HLA-A*11:01	0.013	8	241	249
AAKCYFPLR	HLA-A*11:01	0.049	8	252	260
SYSFEAAAK	HLA-A*11:01	0.068	8	261	269
NASVEAAAK	HLA-A*11:01	0.064	8	275	283
QTQTKSHRR	HLA-A*11:01	0.028	8	287	295
AAAKCTQLK	HLA-A*11:01	0.035	8	300	308
AVEQEAAAK	HLA-A*11:01	0.008	8	315	323
QIAPGQTGK	HLA-A*11:01	0.013	8	329	337
AAAKSAIGK	HLA-A*11:01	0.018	8	340	348
LSSTEAAAK	HLA-A*11:01	0.03	8	353	361
SECVLGQSK	HLA-A*11:01	0.078	8	362	370
RVDFCGKGY	HLA-A*11:01	0.041	8	371	379
KLDPLSETK	HLA-A*11:01	0.014	8	386	394
KSFTEAAAK	HLA-A*11:01	0.01	8	398	406
VSMTEAAAK	HLA-A*11:01	0.008	8	417	425
RSYSFRPTY	HLA-A*11:01	0.03	8	429	437
NQVAEAAAK	HLA-A*11:01	0.049	8	475	483
RSYSFRPTY	HLA-A*11:01	0.03	8	485	493
SSSGWTAEA	HLA-A*11:01	0.08	8	514	522
YLTPEAAAK	HLA-A*11:01	0.03	8	538	546
EQYIKWPWY	HLA-A*11:01	0.075	8	548	556
STDELLDAFK	HLA-A*11:01	0.008	9	5	14
TLLELSDFVK	HLA-A*11:01	0.011	9	17	26
AVEAAEEQSE	HLA-A*11:01	0.084	9	53	62
VILEAAGDKK	HLA-A*11:01	0.011	9	65	74
VSGLGLKEAK	HLA-A*11:01	0.039	9	85	94
VAKEAADEAK	HLA-A*11:01	0.029	9	108	117
EAAGATVTVK	HLA-A*11:01	0.042	9	121	130
GTKRFEAAAK	HLA-A*11:01	0.021	9	141	150
NLCPFEAAAK	HLA-A*11:01	0.011	9	156	165
QQFGREAAAK	HLA-A*11:01	0.016	9	171	180
HTPIEAAAKK	HLA-A*11:01	0.035	9	186	195
KLIDLQELGK	HLA-A*11:01	0.004	9	209	218
KLPIGINITR	HLA-A*11:01	0.029	9	224	233
RQIAPGQTGK	HLA-A*11:01	0.002	9	240	249
RSYSFEAAAK	HLA-A*11:01	0.01	9	260	269
SVEAAAKASY	HLA-A*11:01	0.059	9	277	286
TQTKSHRRAR	HLA-A*11:01	0.08	9	288	297
AAAKCTQLKR	HLA-A*11:01	0.037	9	300	309
RQIAPGQTGK	HLA-A*11:01	0.002	9	328	337
EAAAKSAIGK	HLA-A*11:01	0.051	9	339	348
KSECVLGQSK	HLA-A*11:01	0.014	9	361	370
PLSETKCTLK	HLA-A*11:01	0.06	9	389	398
PVSMTEAAAK	HLA-A*11:01	0.042	9	416	425
KDCLGDIAAR	HLA-A*11:01	0.071	9	445	454
QVAEAAAKLR	HLA-A*11:01	0.039	9	476	485
HQPEAAAKHR	HLA-A*11:01	0.064	9	497	506
QTLLALHRSY	HLA-A*11:01	0.035	9	529	538
AAAKYEQYIK	HLA-A*11:01	0.016	9	543	552
MAKLSTDEL	HLA-A*24:02	0.022	8	1	9
ELSDFVKKF	HLA-A*24:02	0.038	8	20	28
VTAAAPVAV	HLA-A*24:02	0.094	8	34	42
EAAEEQSEF	HLA-A*24:02	0.006	8	55	63
GVIKVVREI	HLA-A*24:02	0.038	8	76	84
AADEAKAKL	HLA-A*24:02	0.098	8	112	120
TVKEAAAKI	HLA-A*24:02	0.024	8	128	136
EAAAKFPNI	HLA-A*24:02	0.048	8	146	154
AAAKKFLPF	HLA-A*24:02	0.048	8	162	170
KIYSKHTPI	HLA-A*24:02	0.086	8	181	189
GAIEAAAKL	HLA-A*24:02	0.06	8	202	210
AAAKLPIGI	HLA-A*24:02	0.06	8	221	229
YFPLRSYSF	HLA-A*24:02	0.026	8	256	264
AAAKDISGI	HLA-A*24:02	0.019	8	266	274
EAAAKCTQL	HLA-A*24:02	0.033	8	299	307
EAAAKGDEV	HLA-A*24:02	0.051	8	319	327
IAPGQTGKI	HLA-A*24:02	0.043	8	330	338
AIGKIQDSL	HLA-A*24:02	0.082	8	345	353
EAAAKSECV	HLA-A*24:02	0.051	8	357	365
EAAAKLDPL	HLA-A*24:02	0.051	8	382	390
ETKCTLKSF	HLA-A*24:02	0.048	8	392	400
KTISVTTEI	HLA-A*24:02	0.005	8	406	414
SMTEAAAKF	HLA-A*24:02	0.006	8	418	426
AAKDCLGDI	HLA-A*24:02	0.07	8	443	451
AAAKGVSVI	HLA-A*24:02	0.022	8	459	467
QVAEAAAKL	HLA-A*24:02	0.031	8	476	484
TPGDSSSGW	HLA-A*24:02	0.082	8	510	518
AAKTRFQTL	HLA-A*24:02	0.054	8	523	531
QYIKWPWYI	HLA-A*24:02	0.003	8	549	557
STDELLDAF	HLA-A*24:03	0.013	8	5	13
MTLLELSDF	HLA-A*24:03	0.014	8	16	24
EAAEEQSEF	HLA-A*24:03	0.031	8	55	63
GVIKVVREI	HLA-A*24:03	0.011	8	76	84
AADEAKAKL	HLA-A*24:03	0.04	8	112	120
TVKEAAAKI	HLA-A*24:03	0.023	8	128	136
SGTNGTKRF	HLA-A*24:03	0.07	8	137	145
AAAKKFLPF	HLA-A*24:03	0.051	8	162	170
QFGREAAAK	HLA-A*24:03	0.04	8	172	180
GAIEAAAKL	HLA-A*24:03	0.027	8	202	210
AAAKLPIGI	HLA-A*24:03	0.098	8	221	229
QTGKEAAAK	HLA-A*24:03	0.067	8	246	254
YFPLRSYSF	HLA-A*24:03	0.022	8	256	264
AAAKDISGI	HLA-A*24:03	0.019	8	266	274
QLKRALTGI	HLA-A*24:03	0.089	8	306	314
IAPGQTGKI	HLA-A*24:03	0.057	8	330	338
AAKSAIGKI	HLA-A*24:03	0.033	8	341	349
AAAKSECVL	HLA-A*24:03	0.037	8	358	366
GYHLEAAAK	HLA-A*24:03	0.027	8	378	386
ETKCTLKSF	HLA-A*24:03	0.045	8	392	400
KTISVTTEI	HLA-A*24:03	0.007	8	406	414
SMTEAAAKF	HLA-A*24:03	0.006	8	418	426
AAKDCLGDI	HLA-A*24:03	0.067	8	443	451
AAAKGVSVI	HLA-A*24:03	0.029	8	459	467
QVAEAAAKL	HLA-A*24:03	0.017	8	476	484
AAAKHRSYL	HLA-A*24:03	0.067	8	501	509
GWTAEAAAK	HLA-A*24:03	0.045	8	517	525
LTPEAAAKY	HLA-A*24:03	0.048	8	539	547
QYIKWPWYI	HLA-A*24:03	0.02	8	549	557
STDELLDAF	HLA-A*29:02	0.027	8	5	13
ELSDFVKKF	HLA-A*29:02	0.007	8	20	28
ETFEVTAAA	HLA-A*29:02	0.052	8	30	38
EAAEEQSEF	HLA-A*29:02	0.006	8	55	63
LEAAGDKKI	HLA-A*29:02	0.083	8	67	75
GVIKVVREI	HLA-A*29:02	0.049	8	76	84
EAADEAKAK	HLA-A*29:02	0.046	8	111	119
TVKEAAAKI	HLA-A*29:02	0.049	8	128	136
SGTNGTKRF	HLA-A*29:02	0.098	8	137	145
AAAKKFLPF	HLA-A*29:02	0.046	8	162	170
QFGREAAAK	HLA-A*29:02	0.098	8	172	180
HTPIEAAAK	HLA-A*29:02	0.059	8	186	194
QLSSKFGAI	HLA-A*29:02	0.07	8	196	204
IDLQELGKY	HLA-A*29:02	0.074	8	211	219
QTGKEAAAK	HLA-A*29:02	0.062	8	246	254
VEAAAKASY	HLA-A*29:02	0.022	8	278	286
QTQTKSHRR	HLA-A*29:02	0.031	8	287	295
AVEQEAAAK	HLA-A*29:02	0.049	8	315	323
EVRQIAPGQ	HLA-A*29:02	0.043	8	326	334
LSSTEAAAK	HLA-A*29:02	0.098	8	353	361
RVDFCGKGY	HLA-A*29:02	0.006	8	371	379
KTISVTTEI	HLA-A*29:02	0.041	8	406	414
SMTEAAAKF	HLA-A*29:02	0.012	8	418	426
RSYSFRPTY	HLA-A*29:02	0.041	8	429	437
EAAAKLRSY	HLA-A*29:02	0.013	8	479	487
EAAAKHRSY	HLA-A*29:02	0.006	8	500	508
SSSGWTAEA	HLA-A*29:02	0.029	8	514	522
TLLALHRSY	HLA-A*29:02	0.033	8	530	538
LTPEAAAKY	HLA-A*29:02	0.001	8	539	547
QYIKWPWYI	HLA-A*29:02	0.066	8	549	557
MAKLSTDEL	HLA-A*30:01	0.002	8	1	9
MTLLELSDF	HLA-A*30:01	0.029	8	16	24
ETFEVTAAA	HLA-A*30:01	0.031	8	30	38
AAGAAPAGA	HLA-A*30:01	0.093	8	44	52
VILEAAGDK	HLA-A*30:01	0.064	8	65	73
VVREIVSGL	HLA-A*30:01	0.018	8	80	88
GLKEAKDLV	HLA-A*30:01	0.046	8	89	97
VAKEAADEA	HLA-A*30:01	0.008	8	108	116
KAKLEAAGA	HLA-A*30:01	0.006	8	117	125
TVKEAAAKI	HLA-A*30:01	0.028	8	128	136
GTKRFEAAA	HLA-A*30:01	0.034	8	141	149
KFLPFQQFG	HLA-A*30:01	0.017	8	166	174
HTPIEAAAK	HLA-A*30:01	0.025	8	186	194
SSKFGAIEA	HLA-A*30:01	0.002	8	198	206
LGKYEAAAK	HLA-A*30:01	0.046	8	216	224
ITRFEAAAK	HLA-A*30:01	0.004	8	231	239
RQIAPGQTG	HLA-A*30:01	0.076	8	240	248
RSYSFEAAA	HLA-A*30:01	0.029	8	260	268
SGINASVEA	HLA-A*30:01	0.049	8	272	280
KASYQTQTK	HLA-A*30:01	0.018	8	283	291
RARSEAAAK	HLA-A*30:01	0.003	8	295	303
AVEQEAAAK	HLA-A*30:01	0.049	8	315	323
TGKIEAAAK	HLA-A*30:01	0.034	8	335	343
AAKSECVLG	HLA-A*30:01	0.023	8	359	367
CGKGYHLEA	HLA-A*30:01	0.012	8	375	383
KSFTEAAAK	HLA-A*30:01	0.015	8	398	406
SVTTEILPV	HLA-A*30:01	0.046	8	409	417
SFRPTYGVG	HLA-A*30:01	0.025	8	432	440
AAKDCLGDI	HLA-A*30:01	0.042	8	443	451
AARDLIEAA	HLA-A*30:01	0.083	8	452	460
NTSNQVAEA	HLA-A*30:01	0.031	8	472	480
SFRPTYGVG	HLA-A*30:01	0.025	8	488	496
KHRSYLTPG	HLA-A*30:01	0.051	8	504	512
SSSGWTAEA	HLA-A*30:01	0.08	8	514	522
KTRFQTLLA	HLA-A*30:01	0	8	525	533
HRSYLTPEA	HLA-A*30:01	0.076	8	535	543
AAKYEQYIK	HLA-A*30:01	0.019	8	544	552
TDELLDAFK	HLA-A*31:01	0.093	8	6	14
LLELSDFVK	HLA-A*31:01	0.048	8	18	26
VTAAAPVAV	HLA-A*31:01	0.09	8	34	42
GAAPAGAAV	HLA-A*31:01	0.093	8	46	54
KIGVIKVVR	HLA-A*31:01	0.025	8	74	82
KDLVDGAPK	HLA-A*31:01	0.028	8	94	102
EAADEAKAK	HLA-A*31:01	0.061	8	111	119
AAGATVTVK	HLA-A*31:01	0.033	8	122	130
ISGTNGTKR	HLA-A*31:01	0.02	8	136	144
ITNLCPFEA	HLA-A*31:01	0.063	8	154	162
FLPFQQFGR	HLA-A*31:01	0.09	8	167	175
AAAKKIYSK	HLA-A*31:01	0.036	8	177	185
HTPIEAAAK	HLA-A*31:01	0.038	8	186	194
LIDLQELGK	HLA-A*31:01	0.077	8	210	218
ITRFEAAAK	HLA-A*31:01	0.029	8	231	239
QIAPGQTGK	HLA-A*31:01	0.022	8	241	249
AAKCYFPLR	HLA-A*31:01	0.031	8	252	260
SYSFEAAAK	HLA-A*31:01	0.054	8	261	269
NASVEAAAK	HLA-A*31:01	0.054	8	275	283
AAAKCTQLK	HLA-A*31:01	0.034	8	300	308
AVEQEAAAK	HLA-A*31:01	0.015	8	315	323
QIAPGQTGK	HLA-A*31:01	0.022	8	329	337
AAAKSAIGK	HLA-A*31:01	0.033	8	340	348
LSSTEAAAK	HLA-A*31:01	0.044	8	353	361
KLDPLSETK	HLA-A*31:01	0.044	8	386	394
KSFTEAAAK	HLA-A*31:01	0.013	8	398	406
VSMTEAAAK	HLA-A*31:01	0.026	8	417	425
YGVGEAAAK	HLA-A*31:01	0.083	8	437	445
DCLGDIAAR	HLA-A*31:01	0.08	8	446	454
NQVAEAAAK	HLA-A*31:01	0.052	8	475	483
GWTAEAAAK	HLA-A*31:01	0.056	8	517	525
RFQTLLALH	HLA-A*31:01	0.093	8	527	535
AAKYEQYIK	HLA-A*31:01	0.038	8	544	552
STDELLDAFK	HLA-A*31:01	0.006	9	5	14
TLLELSDFVK	HLA-A*31:01	0.011	9	17	26
VILEAAGDKK	HLA-A*31:01	0.031	9	65	74
VSGLGLKEAK	HLA-A*31:01	0.038	9	85	94
DGAPKPLLEK	HLA-A*31:01	0.089	9	98	107
VAKEAADEAK	HLA-A*31:01	0.014	9	108	117
EAAGATVTVK	HLA-A*31:01	0.038	9	121	130
KISGTNGTKR	HLA-A*31:01	0.004	9	135	144
NLCPFEAAAK	HLA-A*31:01	0.007	9	156	165
KFLPFQQFGR	HLA-A*31:01	0	9	166	175
EAAAKKIYSK	HLA-A*31:01	0.038	9	176	185
KLIDLQELGK	HLA-A*31:01	0.004	9	209	218
KLPIGINITR	HLA-A*31:01	0.01	9	224	233
RQIAPGQTGK	HLA-A*31:01	0.004	9	240	249
AAAKCYFPLR	HLA-A*31:01	0.022	9	251	260
SYQTQTKSHR	HLA-A*31:01	0.023	9	285	294
AAAKCTQLKR	HLA-A*31:01	0.022	9	300	309
RQIAPGQTGK	HLA-A*31:01	0.004	9	328	337
EAAAKSAIGK	HLA-A*31:01	0.05	9	339	348
SLSSTEAAAK	HLA-A*31:01	0.048	9	352	361
QSKRVDFCGK	HLA-A*31:01	0.031	9	368	377
AKLDPLSETK	HLA-A*31:01	0.066	9	385	394
KFPLRSYSFR	HLA-A*31:01	0.014	9	425	434
KDCLGDIAAR	HLA-A*31:01	0.085	9	445	454
AAKLRSYSFR	HLA-A*31:01	0.006	9	481	490
VGHQPEAAAK	HLA-A*31:01	0.08	9	495	504
RFQTLLALHR	HLA-A*31:01	0.046	9	527	536
AAAKYEQYIK	HLA-A*31:01	0.035	9	543	552
LLELSDFVK	HLA-A*68:01	0.035	8	18	26
VILEAAGDK	HLA-A*68:01	0.037	8	65	73
KIGVIKVVR	HLA-A*68:01	0.089	8	74	82
EIVSGLGLK	HLA-A*68:01	0.002	8	83	91
GAPKPLLEK	HLA-A*68:01	0.035	8	99	107
EAADEAKAK	HLA-A*68:01	0.007	8	111	119
VTVKEAAAK	HLA-A*68:01	0.027	8	127	135
ISGTNGTKR	HLA-A*68:01	0.06	8	136	144
FLPFQQFGR	HLA-A*68:01	0.032	8	167	175
AAAKKIYSK	HLA-A*68:01	0.068	8	177	185
HTPIEAAAK	HLA-A*68:01	0.028	8	186	194
FGAIEAAAK	HLA-A*68:01	0.043	8	201	209
LIDLQELGK	HLA-A*68:01	0.044	8	210	218
ITRFEAAAK	HLA-A*68:01	0.06	8	231	239
QIAPGQTGK	HLA-A*68:01	0.006	8	241	249
AAKCYFPLR	HLA-A*68:01	0.022	8	252	260
SYSFEAAAK	HLA-A*68:01	0.076	8	261	269
NASVEAAAK	HLA-A*68:01	0.023	8	275	283
QTKSHRRAR	HLA-A*68:01	0.03	8	289	297
AAAKCTQLK	HLA-A*68:01	0.02	8	300	308
AVEQEAAAK	HLA-A*68:01	0.016	8	315	323
QIAPGQTGK	HLA-A*68:01	0.006	8	329	337
AAAKSAIGK	HLA-A*68:01	0.015	8	340	348
LSSTEAAAK	HLA-A*68:01	0.032	8	353	361
RVDFCGKGY	HLA-A*68:01	0.089	8	371	379
KLDPLSETK	HLA-A*68:01	0.067	8	386	394
KSFTEAAAK	HLA-A*68:01	0.039	8	398	406
EAAAKFPLR	HLA-A*68:01	0.01	8	421	429
YGVGEAAAK	HLA-A*68:01	0.027	8	437	445
DCLGDIAAR	HLA-A*68:01	0.094	8	446	454
VAEAAAKLR	HLA-A*68:01	0.046	8	477	485
EAAAKHRSY	HLA-A*68:01	0.064	8	500	508
TAEAAAKTR	HLA-A*68:01	0.052	8	519	527
YLTPEAAAK	HLA-A*68:01	0.015	8	538	546
EQYIKWPWY	HLA-A*68:01	0.094	8	548	556
STDELLDAFK	HLA-A*68:01	0.007	9	5	14
TLLELSDFVK	HLA-A*68:01	0.008	9	17	26
DVILEAAGDK	HLA-A*68:01	0.019	9	64	73
VSGLGLKEAK	HLA-A*68:01	0.043	9	85	94
DGAPKPLLEK	HLA-A*68:01	0.073	9	98	107
VAKEAADEAK	HLA-A*68:01	0.045	9	108	117
EAAGATVTVK	HLA-A*68:01	0.012	9	121	130
GTKRFEAAAK	HLA-A*68:01	0.026	9	141	150
NLCPFEAAAK	HLA-A*68:01	0.005	9	156	165
KFLPFQQFGR	HLA-A*68:01	0.019	9	166	175
EAAAKKIYSK	HLA-A*68:01	0.031	9	176	185
HTPIEAAAKK	HLA-A*68:01	0.012	9	186	195
KLIDLQELGK	HLA-A*68:01	0.015	9	209	218
NITRFEAAAK	HLA-A*68:01	0.007	9	230	239
RQIAPGQTGK	HLA-A*68:01	0.026	9	240	249
RSYSFEAAAK	HLA-A*68:01	0.022	9	260	269
SVEAAAKASY	HLA-A*68:01	0.071	9	277	286
TQTKSHRRAR	HLA-A*68:01	0.091	9	288	297
EAAAKCTQLK	HLA-A*68:01	0.008	9	299	308
EAAAKGDEVR	HLA-A*68:01	0.009	9	319	328
EAAAKSAIGK	HLA-A*68:01	0.008	9	339	348
SLSSTEAAAK	HLA-A*68:01	0.028	9	352	361
QSKRVDFCGK	HLA-A*68:01	0.02	9	368	377
PLSETKCTLK	HLA-A*68:01	0.065	9	389	398
PVSMTEAAAK	HLA-A*68:01	0.042	9	416	425
QVAEAAAKLR	HLA-A*68:01	0.014	9	476	485
HQPEAAAKHR	HLA-A*68:01	0.071	9	497	506
WTAEAAAKTR	HLA-A*68:01	0.02	9	518	527
AAAKYEQYIK	HLA-A*68:01	0.019	9	543	552
MAKLSTDEL	HLA-A*68:02	0.08	8	1	9
DAFKEMTLL	HLA-A*68:02	0.022	8	11	19
ETFEVTAAA	HLA-A*68:02	0.003	8	30	38
GAAPAGAAV	HLA-A*68:02	0.062	8	46	54
AAGDKKIGV	HLA-A*68:02	0.039	8	69	77
EAKDLVDGA	HLA-A*68:02	0.011	8	92	100
EAAGATVTV	HLA-A*68:02	0.005	8	121	129
EAAAKISGT	HLA-A*68:02	0.041	8	131	139
EAAAKFPNI	HLA-A*68:02	0.005	8	146	154
FLPFQQFGR	HLA-A*68:02	0.068	8	167	175
KIYSKHTPI	HLA-A*68:02	0.017	8	181	189
QLSSKFGAI	HLA-A*68:02	0.008	8	196	204
EAAAKLIDL	HLA-A*68:02	0.012	8	205	213
AAAKLPIGI	HLA-A*68:02	0.035	8	221	229
EAAAKRQIA	HLA-A*68:02	0.047	8	235	243
AAAKCYFPL	HLA-A*68:02	0.03	8	251	259
DISGINASV	HLA-A*68:02	0.001	8	270	278
QTQTKSHRR	HLA-A*68:02	0.03	8	287	295
EAAAKCTQL	HLA-A*68:02	0.003	8	299	307
EAAAKGDEV	HLA-A*68:02	0.002	8	319	327
QTGKIEAAA	HLA-A*68:02	0.026	8	334	342
AIGKIQDSL	HLA-A*68:02	0.077	8	345	353
EAAAKSECV	HLA-A*68:02	0.001	8	357	365
EAAAKLDPL	HLA-A*68:02	0.001	8	382	390
EAAAKTISV	HLA-A*68:02	0.001	8	402	410
EAAAKFPLR	HLA-A*68:02	0.041	8	421	429
YSFRPTYGV	HLA-A*68:02	0	8	431	439
EAAAKGVSV	HLA-A*68:02	0.005	8	458	466
QVAEAAAKL	HLA-A*68:02	0.012	8	476	484
YSFRPTYGV	HLA-A*68:02	0	8	487	495
AAAKHRSYL	HLA-A*68:02	0.047	8	501	509
SSSGWTAEA	HLA-A*68:02	0.025	8	514	522
KTRFQTLLA	HLA-A*68:02	0.039	8	525	533
EAAAKYEQY	HLA-A*68:02	0.041	8	542	550
MTLLELSDFV	HLA-A*68:02	0.04	9	16	25
TAAAPVAVAA	HLA-A*68:02	0.088	9	35	44
EAAGDKKIGV	HLA-A*68:02	0	9	68	77
IVSGLGLKEA	HLA-A*68:02	0.042	9	84	93
LVDGAPKPLL	HLA-A*68:02	0.004	9	96	105
EAADEAKAKL	HLA-A*68:02	0.008	9	111	120
VTVKEAAAKI	HLA-A*68:02	0.084	9	127	136
GTNGTKRFEA	HLA-A*68:02	0.023	9	138	147
FQQFGREAAA	HLA-A*68:02	0.091	9	170	179
YSKHTPIEAA	HLA-A*68:02	0.084	9	183	192
LSSKFGAIEA	HLA-A*68:02	0.046	9	197	206
DLQELGKYEA	HLA-A*68:02	0.034	9	212	221
EAAAKCYFPL	HLA-A*68:02	0.025	9	250	259
EAAAKDISGI	HLA-A*68:02	0.001	9	265	274
EAAAKASYQT	HLA-A*68:02	0.022	9	279	288
KSHRRARSEA	HLA-A*68:02	0.07	9	291	300
TQLKRALTGI	HLA-A*68:02	0.051	9	305	314
QIAPGQTGKI	HLA-A*68:02	0.006	9	329	338
SAIGKIQDSL	HLA-A*68:02	0.009	9	344	353
EAAAKSECVL	HLA-A*68:02	0.056	9	357	366
ETKCTLKSFT	HLA-A*68:02	0.044	9	392	401
EAAAKTISVT	HLA-A*68:02	0.084	9	402	411
MTEAAAKFPL	HLA-A*68:02	0.034	9	419	428
DIAARDLIEA	HLA-A*68:02	0.013	9	450	459
NTSNQVAEAA	HLA-A*68:02	0.018	9	472	481
EAAAKHRSYL	HLA-A*68:02	0.004	9	500	509
EAAAKTRFQT	HLA-A*68:02	0.013	9	521	530
LLALHRSYLT	HLA-A*68:02	0.091	9	531	540
EAAAKYEQYI	HLA-A*68:02	0.016	9	542	551
MAKLSTDEL	HLA-B*07:02	0.022	8	1	9
FVKKFEETF	HLA-B*07:02	0.027	8	24	32
EAAEEQSEF	HLA-B*07:02	0.016	8	55	63
VVREIVSGL	HLA-B*07:02	0.022	8	80	88
APKPLLEKV	HLA-B*07:02	0.059	8	100	108
KLEAAGATV	HLA-B*07:02	0.05	8	119	127
TVKEAAAKI	HLA-B*07:02	0.045	8	128	136
FPNITNLCP	HLA-B*07:02	0.074	8	151	159
AAAKKFLPF	HLA-B*07:02	0.034	8	162	170
KIYSKHTPI	HLA-B*07:02	0.032	8	181	189
QLSSKFGAI	HLA-B*07:02	0.045	8	196	204
APGQTGKEA	HLA-B*07:02	0.004	8	243	251
IAVEQEAAA	HLA-B*07:02	0.05	8	314	322
APGQTGKIE	HLA-B*07:02	0.021	8	331	339
AIGKIQDSL	HLA-B*07:02	0.036	8	345	353
AAAKSECVL	HLA-B*07:02	0.056	8	358	366
DPLSETKCT	HLA-B*07:02	0.097	8	388	396
KTISVTTEI	HLA-B*07:02	0.019	8	406	414
LPVSMTEAA	HLA-B*07:02	0.016	8	415	423
RPTYGVGEA	HLA-B*07:02	0.007	8	434	442
AAKDCLGDI	HLA-B*07:02	0.011	8	443	451
AAAKGVSVI	HLA-B*07:02	0.022	8	459	467
AAKLRSYSF	HLA-B*07:02	0.024	8	481	489
AAAKHRSYL	HLA-B*07:02	0.016	8	501	509
TPGDSSSGW	HLA-B*07:02	0.071	8	510	518
AAKTRFQTL	HLA-B*07:02	0.019	8	523	531
AAAKYEQYI	HLA-B*07:02	0.085	8	543	551
WPWYIWLGF	HLA-B*07:02	0.02	8	553	561
ELLDAFKEM	HLA-B*08:01	0.029	8	8	16
FVKKFEETF	HLA-B*08:01	0.039	8	24	32
GAAPAGAAV	HLA-B*08:01	0.095	8	46	54
EQSEFDVIL	HLA-B*08:01	0.091	8	59	67
VIKVVREIV	HLA-B*08:01	0.051	8	77	85
EAKDLVDGA	HLA-B*08:01	0.054	8	92	100
EAKAKLEAA	HLA-B*08:01	0.003	8	115	123
NGTKRFEAA	HLA-B*08:01	0.012	8	140	148
AAAKKFLPF	HLA-B*08:01	0.015	8	162	170
QQFGREAAA	HLA-B*08:01	0.087	8	171	179
KIYSKHTPI	HLA-B*08:01	0.021	8	181	189
QLSSKFGAI	HLA-B*08:01	0.003	8	196	204
EAAAKLIDL	HLA-B*08:01	0.039	8	205	213
ELGKYEAAA	HLA-B*08:01	0.007	8	215	223
INITRFEAA	HLA-B*08:01	0.006	8	229	237
APGQTGKEA	HLA-B*08:01	0.057	8	243	251
YFPLRSYSF	HLA-B*08:01	0.02	8	256	264
DISGINASV	HLA-B*08:01	0.046	8	270	278
EAAAKCTQL	HLA-B*08:01	0.005	8	299	307
EAAAKGDEV	HLA-B*08:01	0.041	8	319	327
AIGKIQDSL	HLA-B*08:01	0.021	8	345	353
EAAAKSECV	HLA-B*08:01	0.004	8	357	365
LGQSKRVDF	HLA-B*08:01	0.036	8	366	374
CGKGYHLEA	HLA-B*08:01	0.024	8	375	383
TLKSFTEAA	HLA-B*08:01	0.011	8	396	404
TISVTTEIL	HLA-B*08:01	0.066	8	407	415
EAAAKGVSV	HLA-B*08:01	0.008	8	458	466
AAKLRSYSF	HLA-B*08:01	0.002	8	481	489
YGVGHQPEA	HLA-B*08:01	0.034	8	493	501
AAKTRFQTL	HLA-B*08:01	0	8	523	531
WPWYIWLGF	HLA-B*08:01	0.062	8	553	561
ELLDAFKEM	HLA-B*15:01	0.034	8	8	16
FVKKFEETF	HLA-B*15:01	0.006	8	24	32
EAAEEQSEF	HLA-B*15:01	0.038	8	55	63
VVREIVSGL	HLA-B*15:01	0.009	8	80	88
LVDGAPKPL	HLA-B*15:01	0.094	8	96	104
TVKEAAAKI	HLA-B*15:01	0.087	8	128	136
AAAKKFLPF	HLA-B*15:01	0.011	8	162	170
KIYSKHTPI	HLA-B*15:01	0.026	8	181	189
GAIEAAAKL	HLA-B*15:01	0.081	8	202	210
YEAAAKLPI	HLA-B*15:01	0.094	8	219	227
RQIAPGQTG	HLA-B*15:01	0.015	8	240	248
KEAAAKCYF	HLA-B*15:01	0.046	8	249	257
AAAKDISGI	HLA-B*15:01	0.078	8	266	274
VEAAAKASY	HLA-B*15:01	0.046	8	278	286
QLKRALTGI	HLA-B*15:01	0.078	8	306	314
RQIAPGQTG	HLA-B*15:01	0.015	8	328	336
AIGKIQDSL	HLA-B*15:01	0.097	8	345	353
AAAKSECVL	HLA-B*15:01	0.034	8	358	366
RVDFCGKGY	HLA-B*15:01	0.067	8	371	379
ETKCTLKSF	HLA-B*15:01	0.012	8	392	400
KTISVTTEI	HLA-B*15:01	0.012	8	406	414
SMTEAAAKF	HLA-B*15:01	0.038	8	418	426
RSYSFRPTY	HLA-B*15:01	0.014	8	429	437
AAKDCLGDI	HLA-B*15:01	0.07	8	443	451
AAAKGVSVI	HLA-B*15:01	0.06	8	459	467
RSYSFRPTY	HLA-B*15:01	0.014	8	485	493
EAAAKHRSY	HLA-B*15:01	0.06	8	500	508
TLLALHRSY	HLA-B*15:01	0.034	8	530	538
LTPEAAAKY	HLA-B*15:01	0.052	8	539	547
EQYIKWPWY	HLA-B*15:01	0.052	8	548	556
LSTDELLDA	HLA-B*15:03	0.024	8	4	12
MTLLELSDF	HLA-B*15:03	0.026	8	16	24
KKFEETFEV	HLA-B*15:03	0.029	8	26	34
AAAPVAVAA	HLA-B*15:03	0.075	8	36	44
EAAEEQSEF	HLA-B*15:03	0.021	8	55	63
LEAAGDKKI	HLA-B*15:03	0.034	8	67	75
REIVSGLGL	HLA-B*15:03	0.018	8	82	90
SGTNGTKRF	HLA-B*15:03	0.023	8	137	145
AKFPNITNL	HLA-B*15:03	0.023	8	149	157
KKFLPFQQF	HLA-B*15:03	0.008	8	165	173
REAAAKKIY	HLA-B*15:03	0.039	8	175	183
SKHTPIEAA	HLA-B*15:03	0.047	8	184	192
AKKQLSSKF	HLA-B*15:03	0.078	8	193	201
AKLIDLQEL	HLA-B*15:03	0.029	8	208	216
YEAAAKLPI	HLA-B*15:03	0.024	8	219	227
RQIAPGQTG	HLA-B*15:03	0.047	8	240	248
KEAAAKCYF	HLA-B*15:03	0.008	8	249	257
AAAKDISGI	HLA-B*15:03	0.032	8	266	274
SHRRARSEA	HLA-B*15:03	0.078	8	292	300
KRALTGIAV	HLA-B*15:03	0.023	8	308	316
RQIAPGQTG	HLA-B*15:03	0.047	8	328	336
IEAAAKSAI	HLA-B*15:03	0.026	8	338	346
AAAKSECVL	HLA-B*15:03	0.014	8	358	366
LEAAAKLDP	HLA-B*15:03	0.064	8	381	389
ETKCTLKSF	HLA-B*15:03	0.087	8	392	400
ISVTTEILP	HLA-B*15:03	0.045	8	408	416
SMTEAAAKF	HLA-B*15:03	0.059	8	418	426
RSYSFRPTY	HLA-B*15:03	0.043	8	429	437
AAAKGVSVI	HLA-B*15:03	0.013	8	459	467
AAKLRSYSF	HLA-B*15:03	0.019	8	481	489
AAAKHRSYL	HLA-B*15:03	0.023	8	501	509
AEAAAKTRF	HLA-B*15:03	0.017	8	520	528
LLALHRSYL	HLA-B*15:03	0.012	8	531	539
AAAKYEQYI	HLA-B*15:03	0.034	8	543	551
STDELLDAF	HLA-B*58:01	0.032	8	5	13
MTLLELSDF	HLA-B*58:01	0.013	8	16	24
GAAPAGAAV	HLA-B*58:01	0.1	8	46	54
EAAEEQSEF	HLA-B*58:01	0.026	8	55	63
GVIKVVREI	HLA-B*58:01	0.018	8	76	84
LVDGAPKPL	HLA-B*58:01	0.06	8	96	104
AADEAKAKL	HLA-B*58:01	0.076	8	112	120
SGTNGTKRF	HLA-B*58:01	0.042	8	137	145
AAAKKFLPF	HLA-B*58:01	0.02	8	162	170
KIYSKHTPI	HLA-B*58:01	0.034	8	181	189
GAIEAAAKL	HLA-B*58:01	0.082	8	202	210
AAAKLPIGI	HLA-B*58:01	0.06	8	221	229
KCYFPLRSY	HLA-B*58:01	0.009	8	254	262
AAAKDISGI	HLA-B*58:01	0.051	8	266	274
VEAAAKASY	HLA-B*58:01	0.093	8	278	286
KCTQLKRAL	HLA-B*58:01	0.04	8	303	311
AAAKSECVL	HLA-B*58:01	0.055	8	358	366
RVDFCGKGY	HLA-B*58:01	0.009	8	371	379
KTISVTTEI	HLA-B*58:01	0.001	8	406	414
SMTEAAAKF	HLA-B*58:01	0.093	8	418	426
RSYSFRPTY	HLA-B*58:01	0.004	8	429	437
AAKDCLGDI	HLA-B*58:01	0.093	8	443	451
AAAKGVSVI	HLA-B*58:01	0.046	8	459	467
RSYSFRPTY	HLA-B*58:01	0.004	8	485	493
EAAAKHRSY	HLA-B*58:01	0.044	8	500	508
AEAAAKTRF	HLA-B*58:01	0.093	8	520	528
TLLALHRSY	HLA-B*58:01	0.063	8	530	538
EAAAKYEQY	HLA-B*58:01	0.019	8	542	550
STDELLDAF	HLA-A*32:01	0.002	8	5	13
ELSDFVKKF	HLA-A*32:01	0.059	8	20	28
VTAAAPVAV	HLA-A*32:01	0.026	8	34	42
EQSEFDVIL	HLA-A*32:01	0.028	8	59	67
GVIKVVREI	HLA-A*32:01	0.011	8	76	84
LVDGAPKPL	HLA-A*32:01	0.008	8	96	104
KLEAAGATV	HLA-A*32:01	0.057	8	119	127
TVKEAAAKI	HLA-A*32:01	0.093	8	128	136
KRFEAAAKF	HLA-A*32:01	0.051	8	143	151
AAAKKFLPF	HLA-A*32:01	0.022	8	162	170
KIYSKHTPI	HLA-A*32:01	0	8	181	189
QLSSKFGAI	HLA-A*32:01	0.025	8	196	204
AAAKLPIGI	HLA-A*32:01	0.064	8	221	229
KCYFPLRSY	HLA-A*32:01	0.041	8	254	262
AAAKDISGI	HLA-A*32:01	0.085	8	266	274
IAPGQTGKI	HLA-A*32:01	0.093	8	330	338
AIGKIQDSL	HLA-A*32:01	0.057	8	345	353
AAAKSECVL	HLA-A*32:01	0.093	8	358	366
RVDFCGKGY	HLA-A*32:01	0.049	8	371	379
KLDPLSETK	HLA-A*32:01	0.085	8	386	394
KTISVTTEI	HLA-A*32:01	0.001	8	406	414
SMTEAAAKF	HLA-A*32:01	0.074	8	418	426
RSYSFRPTY	HLA-A*32:01	0.006	8	429	437
AAAKGVSVI	HLA-A*32:01	0.062	8	459	467
QVAEAAAKL	HLA-A*32:01	0.031	8	476	484
RSYSFRPTY	HLA-A*32:01	0.006	8	485	493
TLLALHRSY	HLA-A*32:01	0.024	8	530	538
LTPEAAAKY	HLA-A*32:01	0.053	8	539	547
MAKLSTDEL	HLA-C*07:02	0.005	8	1	9
FVKKFEETF	HLA-C*07:02	0.041	8	24	32
AAAPVAVAA	HLA-C*07:02	0.05	8	36	44
EAAEEQSEF	HLA-C*07:02	0.005	8	55	63
AGDKKIGVI	HLA-C*07:02	0.092	8	70	78
VVREIVSGL	HLA-C*07:02	0.016	8	80	88
VAKEAADEA	HLA-C*07:02	0.028	8	108	116
KAKLEAAGA	HLA-C*07:02	0.073	8	117	125
TVKEAAAKI	HLA-C*07:02	0.073	8	128	136
KRFEAAAKF	HLA-C*07:02	0.005	8	143	151
AAAKKFLPF	HLA-C*07:02	0.019	8	162	170
KIYSKHTPI	HLA-C*07:02	0.019	8	181	189
GAIEAAAKL	HLA-C*07:02	0.028	8	202	210
LQELGKYEA	HLA-C*07:02	0.076	8	213	221
AAAKCYFPL	HLA-C*07:02	0.041	8	251	259
AAAKDISGI	HLA-C*07:02	0.068	8	266	274
EAAAKCTQL	HLA-C*07:02	0.017	8	299	307
AAKSAIGKI	HLA-C*07:02	0.037	8	341	349
AAAKSECVL	HLA-C*07:02	0.024	8	358	366
CGKGYHLEA	HLA-C*07:02	0.052	8	375	383
PLSETKCTL	HLA-C*07:02	0.076	8	389	397
KTISVTTEI	HLA-C*07:02	0.033	8	406	414
SMTEAAAKF	HLA-C*07:02	0.028	8	418	426
RSYSFRPTY	HLA-C*07:02	0.098	8	429	437
AAKDCLGDI	HLA-C*07:02	0.028	8	443	451
AAAKGVSVI	HLA-C*07:02	0.017	8	459	467
AAKLRSYSF	HLA-C*07:02	0.016	8	481	489
HQPEAAAKH	HLA-C*07:02	0.054	8	497	505
SSSGWTAEA	HLA-C*07:02	0.037	8	514	522
AAKTRFQTL	HLA-C*07:02	0.009	8	523	531
QYIKWPWYI	HLA-C*07:02	0.076	8	549	557
STDELLDAF	HLA-C*08:02	0.041	8	5	13
FVKKFEETF	HLA-C*08:02	0.041	8	24	32
VTAAAPVAV	HLA-C*08:02	0.035	8	34	42
GAAPAGAAV	HLA-C*08:02	0.015	8	46	54
EAAEEQSEF	HLA-C*08:02	0.055	8	55	63
AGDKKIGVI	HLA-C*08:02	0.006	8	70	78
LVDGAPKPL	HLA-C*08:02	0.003	8	96	104
AADEAKAKL	HLA-C*08:02	0.002	8	112	120
TVKEAAAKI	HLA-C*08:02	0.067	8	128	136
SGTNGTKRF	HLA-C*08:02	0.043	8	137	145
AAAKKFLPF	HLA-C*08:02	0.016	8	162	170
KIYSKHTPI	HLA-C*08:02	0.041	8	181	189
AIEAAAKLI	HLA-C*08:02	0.026	8	203	211
AAAKLPIGI	HLA-C*08:02	0.062	8	221	229
AAAKCYFPL	HLA-C*08:02	0.043	8	251	259
AAAKDISGI	HLA-C*08:02	0.077	8	266	274
AAAKASYQT	HLA-C*08:02	0.08	8	280	288
RSEAAAKCT	HLA-C*08:02	0.043	8	297	305
IAPGQTGKI	HLA-C*08:02	0.018	8	330	338
CVLGQSKRV	HLA-C*08:02	0.021	8	364	372
YHLEAAAKL	HLA-C*08:02	0.077	8	379	387
FTEAAAKTI	HLA-C*08:02	0.012	8	400	408
SMTEAAAKF	HLA-C*08:02	0.022	8	418	426
YSFRPTYGV	HLA-C*08:02	0.032	8	431	439
LGDIAARDL	HLA-C*08:02	0.027	8	448	456
AAAKGVSVI	HLA-C*08:02	0.017	8	459	467
QVAEAAAKL	HLA-C*08:02	0.024	8	476	484
YSFRPTYGV	HLA-C*08:02	0.032	8	487	495
AAAKHRSYL	HLA-C*08:02	0.014	8	501	509
WTAEAAAKT	HLA-C*08:02	0.035	8	518	526
AAAKYEQYI	HLA-C*08:02	0.01	8	543	551
MAKLSTDEL	HLA-C*14:02	0.014	8	1	9
MTLLELSDF	HLA-C*14:02	0.024	8	16	24
KKFEETFEV	HLA-C*14:02	0.053	8	26	34
GAAPAGAAV	HLA-C*14:02	0.053	8	46	54
EAAEEQSEF	HLA-C*14:02	0.034	8	55	63
VVREIVSGL	HLA-C*14:02	0.001	8	80	88
AADEAKAKL	HLA-C*14:02	0.093	8	112	120
TVKEAAAKI	HLA-C*14:02	0.06	8	128	136
KRFEAAAKF	HLA-C*14:02	0.007	8	143	151
AAAKKFLPF	HLA-C*14:02	0.005	8	162	170
KIYSKHTPI	HLA-C*14:02	0.005	8	181	189
GAIEAAAKL	HLA-C*14:02	0.044	8	202	210
YEAAAKLPI	HLA-C*14:02	0.06	8	219	227
AAAKCYFPL	HLA-C*14:02	0.018	8	251	259
AAAKDISGI	HLA-C*14:02	0.018	8	266	274
KRALTGIAV	HLA-C*14:02	0.012	8	308	316
EAAAKGDEV	HLA-C*14:02	0.089	8	319	327
AIGKIQDSL	HLA-C*14:02	0.012	8	345	353
AAAKSECVL	HLA-C*14:02	0.021	8	358	366
EAAAKLDPL	HLA-C*14:02	0.083	8	382	390
ETKCTLKSF	HLA-C*14:02	0.08	8	392	400
KTISVTTEI	HLA-C*14:02	0.001	8	406	414
KFPLRSYSF	HLA-C*14:02	0.04	8	425	433
AAKDCLGDI	HLA-C*14:02	0.02	8	443	451
AAAKGVSVI	HLA-C*14:02	0.016	8	459	467
AAKLRSYSF	HLA-C*14:02	0.042	8	481	489
AAAKHRSYL	HLA-C*14:02	0.006	8	501	509
TRFQTLLAL	HLA-C*14:02	0.018	8	526	534
AAAKYEQYI	HLA-C*14:02	0.083	8	543	551
WPWYIWLGF	HLA-C*14:02	0.051	8	553	561
DAFKEMTLL	HLA-C*15:02	0.061	8	11	19
VTAAAPVAV	HLA-C*15:02	0.013	8	34	42
GAAPAGAAV	HLA-C*15:02	0.028	8	46	54
EAAEEQSEF	HLA-C*15:02	0.009	8	55	63
VVREIVSGL	HLA-C*15:02	0.02	8	80	88
LVDGAPKPL	HLA-C*15:02	0.077	8	96	104
AADEAKAKL	HLA-C*15:02	0.045	8	112	120
EAAGATVTV	HLA-C*15:02	0.028	8	121	129
KRFEAAAKF	HLA-C*15:02	0.018	8	143	151
AAAKKFLPF	HLA-C*15:02	0.005	8	162	170
KIYSKHTPI	HLA-C*15:02	0.045	8	181	189
GAIEAAAKL	HLA-C*15:02	0.012	8	202	210
GKYEAAAKL	HLA-C*15:02	0.082	8	217	225
AAAKCYFPL	HLA-C*15:02	0.038	8	251	259
AAAKDISGI	HLA-C*15:02	0.08	8	266	274
KCTQLKRAL	HLA-C*15:02	0.041	8	303	311
IAPGQTGKI	HLA-C*15:02	0.019	8	330	338
EAAAKSECV	HLA-C*15:02	0.031	8	357	365
YHLEAAAKL	HLA-C*15:02	0.026	8	379	387
KTISVTTEI	HLA-C*15:02	0.011	8	406	414
SMTEAAAKF	HLA-C*15:02	0.024	8	418	426
YSFRPTYGV	HLA-C*15:02	0.022	8	431	439
EAAAKGVSV	HLA-C*15:02	0.052	8	458	466
QVAEAAAKL	HLA-C*15:02	0.017	8	476	484
YSFRPTYGV	HLA-C*15:02	0.022	8	487	495
AAAKHRSYL	HLA-C*15:02	0.004	8	501	509
WTAEAAAKT	HLA-C*15:02	0.059	8	518	526
LLALHRSYL	HLA-C*15:02	0.08	8	531	539
AKLSTDELL	HLA-B*39:01	0.071	8	2	10
FKEMTLLEL	HLA-B*39:01	0.044	8	13	21
KKFEETFEV	HLA-B*39:01	0.021	8	26	34
EQSEFDVIL	HLA-B*39:01	0.004	8	59	67
KKIGVIKVV	HLA-B*39:01	0.021	8	73	81
REIVSGLGL	HLA-B*39:01	0.036	8	82	90
LVDGAPKPL	HLA-B*39:01	0.071	8	96	104
AADEAKAKL	HLA-B*39:01	0.031	8	112	120
EAAGATVTV	HLA-B*39:01	0.064	8	121	129
AKISGTNGT	HLA-B*39:01	0.073	8	134	142
KRFEAAAKF	HLA-B*39:01	0.029	8	143	151
FEAAAKKFL	HLA-B*39:01	0.037	8	160	168
FQQFGREAA	HLA-B*39:01	0.068	8	170	178
IEAAAKKQL	HLA-B*39:01	0.066	8	189	197
AKLIDLQEL	HLA-B*39:01	0.058	8	208	216
YEAAAKLPI	HLA-B*39:01	0.008	8	219	227
FEAAAKRQI	HLA-B*39:01	0.053	8	234	242
KEAAAKCYF	HLA-B*39:01	0.051	8	249	257
KRALTGIAV	HLA-B*39:01	0.016	8	308	316
IEAAAKSAI	HLA-B*39:01	0.026	8	338	346
AAAKSECVL	HLA-B*39:01	0.017	8	358	366
YHLEAAAKL	HLA-B*39:01	0.002	8	379	387
PLSETKCTL	HLA-B*39:01	0.099	8	389	397
EAAAKTISV	HLA-B*39:01	0.046	8	402	410
TEAAAKFPL	HLA-B*39:01	0.003	8	420	428
YSFRPTYGV	HLA-B*39:01	0.032	8	431	439
GEAAAKDCL	HLA-B*39:01	0.013	8	440	448
AAAKGVSVI	HLA-B*39:01	0.044	8	459	467
NQVAEAAAK	HLA-B*39:01	0.062	8	475	483
YSFRPTYGV	HLA-B*39:01	0.032	8	487	495
AAAKHRSYL	HLA-B*39:01	0.078	8	501	509
TRFQTLLAL	HLA-B*39:01	0.004	8	526	534
WPWYIWLGF	HLA-B*39:01	0.043	8	553	561
DELLDAFKEM	HLA-B*40:01	0.029	9	7	16
FEVTAAAPVA	HLA-B*40:01	0.01	9	32	41
EEQSEFDVIL	HLA-B*40:01	0.002	9	58	67
KEAKDLVDGA	HLA-B*40:01	0.005	9	91	100
KEAADEAKAK	HLA-B*40:01	0.026	9	110	119
LEAAGATVTV	HLA-B*40:01	0.02	9	120	129
KEAAAKISGT	HLA-B*40:01	0.03	9	130	139
FEAAAKFPNI	HLA-B*40:01	0.004	9	145	154
FEAAAKKFLP	HLA-B*40:01	0.027	9	160	169
REAAAKKIYS	HLA-B*40:01	0.028	9	175	184
IEAAAKKQLS	HLA-B*40:01	0.065	9	189	198
IEAAAKLIDL	HLA-B*40:01	0.001	9	204	213
YEAAAKLPIG	HLA-B*40:01	0.012	9	219	228
FEAAAKRQIA	HLA-B*40:01	0.007	9	234	243
EAAAKCYFPL	HLA-B*40:01	0.022	9	250	259
FEAAAKDISG	HLA-B*40:01	0.028	9	264	273
VEAAAKASYQ	HLA-B*40:01	0.011	9	278	287
SEAAAKCTQL	HLA-B*40:01	0.001	9	298	307
QEAAAKGDEV	HLA-B*40:01	0.003	9	318	327
SAIGKIQDSL	HLA-B*40:01	0.011	9	344	353
SECVLGQSKR	HLA-B*40:01	0.054	9	362	371
LEAAAKLDPL	HLA-B*40:01	0.003	9	381	390
SETKCTLKSF	HLA-B*40:01	0.004	9	391	400
TEAAAKTISV	HLA-B*40:01	0.006	9	401	410
TEAAAKFPLR	HLA-B*40:01	0.014	9	420	429
GEAAAKDCLG	HLA-B*40:01	0.034	9	440	449
IEAAAKGVSV	HLA-B*40:01	0.002	9	457	466
AEAAAKLRSY	HLA-B*40:01	0.008	9	478	487
EAAAKHRSYL	HLA-B*40:01	0.047	9	500	509
AEAAAKTRFQ	HLA-B*40:01	0.016	9	520	529
YEQYIKWPWY	HLA-B*40:01	0.008	9	547	556
LDAFKEMTL	HLA-B*40:02	0.074	8	10	18
LELSDFVKK	HLA-B*40:02	0.069	8	19	27
FEVTAAAPV	HLA-B*40:02	0.042	8	32	40
EEQSEFDVI	HLA-B*40:02	0.02	8	58	66
LEAAGDKKI	HLA-B*40:02	0.025	8	67	75
REIVSGLGL	HLA-B*40:02	0.002	8	82	90
KDLVDGAPK	HLA-B*40:02	0.038	8	94	102
KEAADEAKA	HLA-B*40:02	0.013	8	110	118
LEAAGATVT	HLA-B*40:02	0.021	8	120	128
AKISGTNGT	HLA-B*40:02	0.047	8	134	142
AKFPNITNL	HLA-B*40:02	0.036	8	149	157
FEAAAKKFL	HLA-B*40:02	0.032	8	160	168
IEAAAKKQL	HLA-B*40:02	0.03	8	189	197
YEAAAKLPI	HLA-B*40:02	0.031	8	219	227
FEAAAKRQI	HLA-B*40:02	0.024	8	234	242
KEAAAKCYF	HLA-B*40:02	0.015	8	249	257
RSYSFEAAA	HLA-B*40:02	0.039	8	260	268
KDISGINAS	HLA-B*40:02	0.009	8	269	277
AKASYQTQT	HLA-B*40:02	0.016	8	282	290
EAAAKCTQL	HLA-B*40:02	0.051	8	299	307
KRALTGIAV	HLA-B*40:02	0.057	8	308	316
GDEVRQIAP	HLA-B*40:02	0.036	8	324	332
AIGKIQDSL	HLA-B*40:02	0.039	8	345	353
AAAKSECVL	HLA-B*40:02	0.085	8	358	366
AKLDPLSET	HLA-B*40:02	0.044	8	385	393
TEAAAKTIS	HLA-B*40:02	0.071	8	401	409
TEILPVSMT	HLA-B*40:02	0.001	8	412	420
YSFRPTYGV	HLA-B*40:02	0.057	8	431	439
GEAAAKDCL	HLA-B*40:02	0.016	8	440	448
GDIAARDLI	HLA-B*40:02	0.021	8	449	457
EAAAKGVSV	HLA-B*40:02	0.071	8	458	466
YSFRPTYGV	HLA-B*40:02	0.057	8	487	495
AAKHRSYLT	HLA-B*40:02	0.076	8	502	510
GDSSSGWTA	HLA-B*40:02	0.011	8	512	520
AAAKTRFQT	HLA-B*40:02	0.069	8	522	530
YEQYIKWPW	HLA-B*40:02	0.035	8	547	555
KEMTLLELS	HLA-B*44:02	0.052	8	14	22
FEVTAAAPV	HLA-B*44:02	0.024	8	32	40
EEQSEFDVI	HLA-B*44:02	0.059	8	58	66
LEAAGDKKI	HLA-B*44:02	0.013	8	67	75
REIVSGLGL	HLA-B*44:02	0.006	8	82	90
VDGAPKPLL	HLA-B*44:02	0.009	8	97	105
KEAADEAKA	HLA-B*44:02	0.043	8	110	118
LEAAGATVT	HLA-B*44:02	0.096	8	120	128
KEAAAKISG	HLA-B*44:02	0.006	8	130	138
KRFEAAAKF	HLA-B*44:02	0.069	8	143	151
FEAAAKKFL	HLA-B*44:02	0.012	8	160	168
REAAAKKIY	HLA-B*44:02	0.005	8	175	183
IEAAAKKQL	HLA-B*44:02	0.011	8	189	197
YEAAAKLPI	HLA-B*44:02	0.023	8	219	227
FEAAAKRQI	HLA-B*44:02	0.002	8	234	242
KEAAAKCYF	HLA-B*44:02	0.004	8	249	257
AAAKDISGI	HLA-B*44:02	0.064	8	266	274
VEAAAKASY	HLA-B*44:02	0.002	8	278	286
TQTKSHRRA	HLA-B*44:02	0.064	8	288	296
SEAAAKCTQ	HLA-B*44:02	0.036	8	298	306
AKGDEVRQI	HLA-B*44:02	0.011	8	322	330
IEAAAKSAI	HLA-B*44:02	0.027	8	338	346
SECVLGQSK	HLA-B*44:02	0.066	8	362	370
SETKCTLKS	HLA-B*44:02	0.038	8	391	399
TEAAAKTIS	HLA-B*44:02	0.059	8	401	409
TEILPVSMT	HLA-B*44:02	0.003	8	412	420
KFPLRSYSF	HLA-B*44:02	0.074	8	425	433
GEAAAKDCL	HLA-B*44:02	0.004	8	440	448
GDIAARDLI	HLA-B*44:02	0.015	8	449	457
SVITPGTNT	HLA-B*44:02	0.096	8	465	473
AEAAAKLRS	HLA-B*44:02	0.023	8	478	486
EAAAKHRSY	HLA-B*44:02	0.016	8	500	508
TPGDSSSGW	HLA-B*44:02	0.038	8	510	518
AEAAAKTRF	HLA-B*44:02	0.001	8	520	528
TLLALHRSY	HLA-B*44:02	0.041	8	530	538
YEQYIKWPW	HLA-B*44:02	0.059	8	547	555
DELLDAFKEM	HLA-B*44:02	0.034	9	7	16
LELSDFVKKF	HLA-B*44:02	0.037	9	19	28
EETFEVTAAA	HLA-B*44:02	0.051	9	29	38
AEEQSEFDVI	HLA-B*44:02	0.024	9	57	66
LEAAGDKKIG	HLA-B*44:02	0.018	9	67	76
KEAKDLVDGA	HLA-B*44:02	0.008	9	91	100
KEAADEAKAK	HLA-B*44:02	0.059	9	110	119
LEAAGATVTV	HLA-B*44:02	0.034	9	120	129
KEAAAKISGT	HLA-B*44:02	0.037	9	130	139
FEAAAKFPNI	HLA-B*44:02	0.024	9	145	154
AKKFLPFQQF	HLA-B*44:02	0.098	9	164	173
REAAAKKIYS	HLA-B*44:02	0.049	9	175	184
KQLSSKFGAI	HLA-B*44:02	0.019	9	195	204
YEAAAKLPIG	HLA-B*44:02	0.012	9	219	228
KRQIAPGQTG	HLA-B*44:02	0.03	9	239	248
AKCYFPLRSY	HLA-B*44:02	0.038	9	253	262
KDISGINASV	HLA-B*44:02	0.08	9	269	278
SEAAAKCTQL	HLA-B*44:02	0.01	9	298	307
QIAPGQTGKI	HLA-B*44:02	0.045	9	329	338
AAAKSAIGKI	HLA-B*44:02	0.03	9	340	349
TEAAAKSECV	HLA-B*44:02	0.028	9	356	365
KRVDFCGKGY	HLA-B*44:02	0.012	9	370	379
LEAAAKLDPL	HLA-B*44:02	0.069	9	381	390
SETKCTLKSF	HLA-B*44:02	0.003	9	391	400
TEAAAKTISV	HLA-B*44:02	0.01	9	401	410
AAAKFPLRSY	HLA-B*44:02	0.013	9	422	431
AAAKDCLGDI	HLA-B*44:02	0.007	9	442	451
RDLIEAAAKG	HLA-B*44:02	0.062	9	454	463
AEAAAKLRSY	HLA-B*44:02	0.001	9	478	487
PEAAAKHRSY	HLA-B*44:02	0.01	9	499	508
AEAAAKTRFQ	HLA-B*44:02	0.009	9	520	529
YEQYIKWPWY	HLA-B*44:02	0.004	9	547	556
KEMTLLELS	HLA-B*44:03	0.049	8	14	22
FEVTAAAPV	HLA-B*44:03	0.015	8	32	40
SEFDVILEA	HLA-B*44:03	0.009	8	61	69
KKIGVIKVV	HLA-B*44:03	0.067	8	73	81
REIVSGLGL	HLA-B*44:03	0.002	8	82	90
VDGAPKPLL	HLA-B*44:03	0.032	8	97	105
DEAKAKLEA	HLA-B*44:03	0.026	8	114	122
KEAAAKISG	HLA-B*44:03	0.011	8	130	138
KRFEAAAKF	HLA-B*44:03	0.076	8	143	151
FEAAAKKFL	HLA-B*44:03	0.023	8	160	168
REAAAKKIY	HLA-B*44:03	0.003	8	175	183
IEAAAKKQL	HLA-B*44:03	0.011	8	189	197
IDLQELGKY	HLA-B*44:03	0.027	8	211	219
FEAAAKRQI	HLA-B*44:03	0.011	8	234	242
KEAAAKCYF	HLA-B*44:03	0.019	8	249	257
KDISGINAS	HLA-B*44:03	0.082	8	269	277
VEAAAKASY	HLA-B*44:03	0.006	8	278	286
TQTKSHRRA	HLA-B*44:03	0.082	8	288	296
KCTQLKRAL	HLA-B*44:03	0.033	8	303	311
DEVRQIAPG	HLA-B*44:03	0.009	8	325	333
IEAAAKSAI	HLA-B*44:03	0.02	8	338	346
KRVDFCGKG	HLA-B*44:03	0.022	8	370	378
SETKCTLKS	HLA-B*44:03	0.049	8	391	399
TEAAAKTIS	HLA-B*44:03	0.058	8	401	409
TEILPVSMT	HLA-B*44:03	0.007	8	412	420
RSYSFRPTY	HLA-B*44:03	0.023	8	429	437
GEAAAKDCL	HLA-B*44:03	0.006	8	440	448
GDIAARDLI	HLA-B*44:03	0.015	8	449	457
KGVSVITPG	HLA-B*44:03	0.085	8	462	470
AEAAAKLRS	HLA-B*44:03	0.021	8	478	486
EAAAKHRSY	HLA-B*44:03	0.045	8	500	508
TPGDSSSGW	HLA-B*44:03	0.04	8	510	518
AEAAAKTRF	HLA-B*44:03	0.001	8	520	528
TLLALHRSY	HLA-B*44:03	0.06	8	530	538
DELLDAFKEM	HLA-B*44:03	0.013	9	7	16
LELSDFVKKF	HLA-B*44:03	0.015	9	19	28
EETFEVTAAA	HLA-B*44:03	0.011	9	29	38
SEFDVILEAA	HLA-B*44:03	0.012	9	61	70
KEAKDLVDGA	HLA-B*44:03	0.004	9	91	100
DEAKAKLEAA	HLA-B*44:03	0.017	9	114	123
KEAAAKISGT	HLA-B*44:03	0.013	9	130	139
FEAAAKFPNI	HLA-B*44:03	0.006	9	145	154
FEAAAKKFLP	HLA-B*44:03	0.034	9	160	169
REAAAKKIYS	HLA-B*44:03	0.01	9	175	184
KKQLSSKFGA	HLA-B*44:03	0.035	9	194	203
IEAAAKLIDL	HLA-B*44:03	0.015	9	204	213
YEAAAKLPIG	HLA-B*44:03	0.041	9	219	228
FEAAAKRQIA	HLA-B*44:03	0.053	9	234	243
KEAAAKCYFP	HLA-B*44:03	0.011	9	249	258
FEAAAKDISG	HLA-B*44:03	0.015	9	264	273
VEAAAKASYQ	HLA-B*44:03	0.069	9	278	287
TQTKSHRRAR	HLA-B*44:03	0.051	9	288	297
SEAAAKCTQL	HLA-B*44:03	0.001	9	298	307
DEVRQIAPGQ	HLA-B*44:03	0.017	9	325	334
IEAAAKSAIG	HLA-B*44:03	0.053	9	338	347
KRVDFCGKGY	HLA-B*44:03	0.007	9	370	379
LEAAAKLDPL	HLA-B*44:03	0.044	9	381	390
SETKCTLKSF	HLA-B*44:03	0	9	391	400
TEAAAKTISV	HLA-B*44:03	0.004	9	401	410
TEAAAKFPLR	HLA-B*44:03	0.004	9	420	429
GEAAAKDCLG	HLA-B*44:03	0.022	9	440	449
IEAAAKGVSV	HLA-B*44:03	0.026	9	457	466
AEAAAKLRSY	HLA-B*44:03	0	9	478	487
PEAAAKHRSY	HLA-B*44:03	0.009	9	499	508
AEAAAKTRFQ	HLA-B*44:03	0.004	9	520	529
YEQYIKWPWY	HLA-B*44:03	0.013	9	547	556
MAKLSTDEL	HLA-B*51:01	0.005	8	1	9
DAFKEMTLL	HLA-B*51:01	0.05	8	11	19
KKFEETFEV	HLA-B*51:01	0.034	8	26	34
GAAPAGAAV	HLA-B*51:01	0.078	8	46	54
EAAEEQSEF	HLA-B*51:01	0.011	8	55	63
LEAAGDKKI	HLA-B*51:01	0.013	8	67	75
APKPLLEKV	HLA-B*51:01	0.012	8	100	108
AADEAKAKL	HLA-B*51:01	0.041	8	112	120
TVKEAAAKI	HLA-B*51:01	0.024	8	128	136
EAAAKFPNI	HLA-B*51:01	0.022	8	146	154
CPFEAAAKK	HLA-B*51:01	0.002	8	158	166
FGREAAAKK	HLA-B*51:01	0.012	8	173	181
TPIEAAAKK	HLA-B*51:01	0.018	8	187	195
GAIEAAAKL	HLA-B*51:01	0.058	8	202	210
GKYEAAAKL	HLA-B*51:01	0.054	8	217	225
FEAAAKRQI	HLA-B*51:01	0.065	8	234	242
TGKEAAAKC	HLA-B*51:01	0.017	8	247	255
DISGINASV	HLA-B*51:01	0.034	8	270	278
KASYQTQTK	HLA-B*51:01	0.086	8	283	291
EAAAKCTQL	HLA-B*51:01	0.05	8	299	307
EAAAKGDEV	HLA-B*51:01	0.016	8	319	327
IAPGQTGKI	HLA-B*51:01	0.023	8	330	338
IGKIQDSLS	HLA-B*51:01	0.086	8	346	354
CVLGQSKRV	HLA-B*51:01	0.052	8	364	372
KGYHLEAAA	HLA-B*51:01	0.019	8	377	385
ETKCTLKSF	HLA-B*51:01	0.056	8	392	400
EAAAKTISV	HLA-B*51:01	0.037	8	402	410
LGDIAARDL	HLA-B*51:01	0.07	8	448	456
EAAAKGVSV	HLA-B*51:01	0.03	8	458	466
TPGTNTSNQ	HLA-B*51:01	0.067	8	468	476
AAKLRSYSF	HLA-B*51:01	0.032	8	481	489
YGVGHQPEA	HLA-B*51:01	0.099	8	493	501
TPGDSSSGW	HLA-B*51:01	0.018	8	510	518
AAKTRFQTL	HLA-B*51:01	0.016	8	523	531
LALHRSYLT	HLA-B*51:01	0.028	8	532	540
EAAAKYEQY	HLA-B*51:01	0.072	8	542	550
WPWYIWLGF	HLA-B*51:01	0.099	8	553	561
MAKLSTDEL	HLA-B*53:01	0.026	8	1	9
FVKKFEETF	HLA-B*53:01	0.021	8	24	32
EAAEEQSEF	HLA-B*53:01	0.006	8	55	63
LEAAGDKKI	HLA-B*53:01	0.01	8	67	75
GVIKVVREI	HLA-B*53:01	0.096	8	76	84
LGLKEAKDL	HLA-B*53:01	0.079	8	88	96
APKPLLEKV	HLA-B*53:01	0.047	8	100	108
AADEAKAKL	HLA-B*53:01	0.018	8	112	120
TVKEAAAKI	HLA-B*53:01	0.023	8	128	136
SGTNGTKRF	HLA-B*53:01	0.014	8	137	145
EAAAKFPNI	HLA-B*53:01	0.024	8	146	154
AAAKKFLPF	HLA-B*53:01	0.049	8	162	170
REAAAKKIY	HLA-B*53:01	0.096	8	175	183
IEAAAKKQL	HLA-B*53:01	0.064	8	189	197
GAIEAAAKL	HLA-B*53:01	0.049	8	202	210
YEAAAKLPI	HLA-B*53:01	0.054	8	219	227
FEAAAKRQI	HLA-B*53:01	0.024	8	234	242
APGQTGKEA	HLA-B*53:01	0.057	8	243	251
VEAAAKASY	HLA-B*53:01	0.067	8	278	286
KCTQLKRAL	HLA-B*53:01	0.073	8	303	311
EAAAKGDEV	HLA-B*53:01	0.026	8	319	327
IEAAAKSAI	HLA-B*53:01	0.039	8	338	346
EAAAKSECV	HLA-B*53:01	0.029	8	357	365
LGQSKRVDF	HLA-B*53:01	0.019	8	366	374
EAAAKLDPL	HLA-B*53:01	0.035	8	382	390
ETKCTLKSF	HLA-B*53:01	0.045	8	392	400
EAAAKTISV	HLA-B*53:01	0.054	8	402	410
LPVSMTEAA	HLA-B*53:01	0.027	8	415	423
RPTYGVGEA	HLA-B*53:01	0.086	8	434	442
LGDIAARDL	HLA-B*53:01	0.047	8	448	456
EAAAKGVSV	HLA-B*53:01	0.017	8	458	466
EAAAKLRSY	HLA-B*53:01	0.007	8	479	487
EAAAKHRSY	HLA-B*53:01	0.039	8	500	508
TPGDSSSGW	HLA-B*53:01	0.012	8	510	518
AAKTRFQTL	HLA-B*53:01	0.079	8	523	531
AAAKYEQYI	HLA-B*53:01	0.029	8	543	551
MAKLSTDELL	HLA-B*53:01	0.031	9	1	10
LELSDFVKKF	HLA-B*53:01	0.011	9	19	28
VEAAEEQSEF	HLA-B*53:01	0.069	9	54	63
EAAGDKKIGV	HLA-B*53:01	0.039	9	68	77
KVVREIVSGL	HLA-B*53:01	0.039	9	79	88
LVDGAPKPLL	HLA-B*53:01	0.036	9	96	105
EAADEAKAKL	HLA-B*53:01	0.011	9	111	120
VTVKEAAAKI	HLA-B*53:01	0.012	9	127	136
CPFEAAAKKF	HLA-B*53:01	0.001	9	158	167
FGREAAAKKI	HLA-B*53:01	0.029	9	173	182
TPIEAAAKKQ	HLA-B*53:01	0.004	9	187	196
FGAIEAAAKL	HLA-B*53:01	0.043	9	201	210
LPIGINITRF	HLA-B*53:01	0	9	225	234
EAAAKDISGI	HLA-B*53:01	0.015	9	265	274
SVEAAAKASY	HLA-B*53:01	0.045	9	277	286
RSEAAAKCTQ	HLA-B*53:01	0.069	9	297	306
RALTGIAVEQ	HLA-B*53:01	0.034	9	309	318
AAKGDEVRQI	HLA-B*53:01	0.007	9	321	330
AAAKSAIGKI	HLA-B*53:01	0.036	9	340	349
EAAAKSECVL	HLA-B*53:01	0.025	9	357	366
DPLSETKCTL	HLA-B*53:01	0.018	9	388	397
VSMTEAAAKF	HLA-B*53:01	0.016	9	417	426
AAAKDCLGDI	HLA-B*53:01	0.051	9	442	451
EAAAKGVSVI	HLA-B*53:01	0.013	9	458	467
TPGTNTSNQV	HLA-B*53:01	0.014	9	468	477
AAAKLRSYSF	HLA-B*53:01	0.037	9	480	489
LTPGDSSSGW	HLA-B*53:01	0.033	9	509	518
TAEAAAKTRF	HLA-B*53:01	0.006	9	519	528
QTLLALHRSY	HLA-B*53:01	0.097	9	529	538
TPEAAAKYEQ	HLA-B*53:01	0.011	9	540	549
MAKLSTDEL	HLA-B*54:01	0.009	8	1	9
FKEMTLLEL	HLA-B*54:01	0.092	8	13	21
FEETFEVTA	HLA-B*54:01	0.029	8	28	36
APAGAAVEA	HLA-B*54:01	0.019	8	48	56
AAGDKKIGV	HLA-B*54:01	0.055	8	69	77
APKPLLEKV	HLA-B*54:01	0.01	8	100	108
KAKLEAAGA	HLA-B*54:01	0.065	8	117	125
TVKEAAAKI	HLA-B*54:01	0.065	8	128	136
NGTKRFEAA	HLA-B*54:01	0.011	8	140	148
CPFEAAAKK	HLA-B*54:01	0.039	8	158	166
FQQFGREAA	HLA-B*54:01	0.062	8	170	178
SKHTPIEAA	HLA-B*54:01	0.062	8	184	192
KQLSSKFGA	HLA-B*54:01	0.099	8	195	203
LQELGKYEA	HLA-B*54:01	0.013	8	213	221
LPIGINITR	HLA-B*54:01	0.046	8	225	233
APGQTGKEA	HLA-B*54:01	0.004	8	243	251
LRSYSFEAA	HLA-B*54:01	0.028	8	259	267
SGINASVEA	HLA-B*54:01	0.032	8	272	280
HRRARSEAA	HLA-B*54:01	0.046	8	293	301
IAVEQEAAA	HLA-B*54:01	0.037	8	314	322
KGDEVRQIA	HLA-B*54:01	0.039	8	323	331
DSLSSTEAA	HLA-B*54:01	0.096	8	351	359
LGQSKRVDF	HLA-B*54:01	0.032	8	366	374
CGKGYHLEA	HLA-B*54:01	0.018	8	375	383
AAKTISVTT	HLA-B*54:01	0.053	8	404	412
LPVSMTEAA	HLA-B*54:01	0	8	415	423
YSFRPTYGV	HLA-B*54:01	0.062	8	431	439
IAARDLIEA	HLA-B*54:01	0.012	8	451	459
NTSNQVAEA	HLA-B*54:01	0.065	8	472	480
AAKLRSYSF	HLA-B*54:01	0.062	8	481	489
YGVGHQPEA	HLA-B*54:01	0.013	8	493	501
TPGDSSSGW	HLA-B*54:01	0.022	8	510	518
AAKTRFQTL	HLA-B*54:01	0.062	8	523	531
LALHRSYLT	HLA-B*54:01	0.04	8	532	540
LELSDFVKKF	HLA-A*01:01	0.071	9	19	28
VEAAEEQSEF	HLA-A*01:01	0.063	9	54	63
ILEAAGDKKI	HLA-A*01:01	0.033	9	66	75
LVDGAPKPLL	HLA-A*01:01	0.035	9	96	105
ISGTNGTKRF	HLA-A*01:01	0.001	9	136	145
EAAAKKFLPF	HLA-A*01:01	0.035	9	161	170
GREAAAKKIY	HLA-A*01:01	0.03	9	174	183
PIEAAAKKQL	HLA-A*01:01	0.025	9	188	197
LIDLQELGKY	HLA-A*01:01	0	9	210	219
TGKEAAAKCY	HLA-A*01:01	0.017	9	247	256
SVEAAAKASY	HLA-A*01:01	0.002	9	277	286
SEAAAKCTQL	HLA-A*01:01	0.063	9	298	307
AAAKSAIGKI	HLA-A*01:01	0.088	9	340	349
STEAAAKSEC	HLA-A*01:01	0.073	9	355	364
RVDFCGKGYH	HLA-A*01:01	0.017	9	371	380
LSETKCTLKS	HLA-A*01:01	0.071	9	390	399
VSMTEAAAKF	HLA-A*01:01	0.013	9	417	426
VGEAAAKDCL	HLA-A*01:01	0.03	9	439	448
AEAAAKLRSY	HLA-A*01:01	0.015	9	478	487
PEAAAKHRSY	HLA-A*01:01	0.056	9	499	508
TAEAAAKTRF	HLA-A*01:01	0.015	9	519	528
YLTPEAAAKY	HLA-A*01:01	0.013	9	538	547
LLDAFKEMTLL	HLA-A*02:01	0.062	10	9	19
KKFEETFEVTA	HLA-A*02:01	0.002	10	26	36
GAAPAGAAVEA	HLA-A*02:01	0.06	10	46	56
GLKEAKDLVDG	HLA-A*02:01	0.055	10	89	99
KPLLEKVAKEA	HLA-A*02:01	0.028	10	102	112
KLEAAGATVTV	HLA-A*02:01	0.04	10	119	129
FLPFQQFGREA	HLA-A*02:01	0.008	10	167	177
KIYSKHTPIEA	HLA-A*02:01	0.032	10	181	191
SSKFGAIEAAA	HLA-A*02:01	0.025	10	198	208
KLIDLQELGKY	HLA-A*02:01	0.003	10	209	219
KLPIGINITRF	HLA-A*02:01	0.074	10	224	234
QIAPGQTGKEA	HLA-A*02:01	0.035	10	241	251
RSYSFEAAAKD	HLA-A*02:01	0.037	10	260	270
ASVEAAAKASY	HLA-A*02:01	0.027	10	276	286
KSHRRARSEAA	HLA-A*02:01	0.007	10	291	301
ALTGIAVEQEA	HLA-A*02:01	0.06	10	310	320
RQIAPGQTGKI	HLA-A*02:01	0.032	10	328	338
KIQDSLSSTEA	HLA-A*02:01	0.012	10	348	358
CVLGQSKRVDF	HLA-A*02:01	0.045	10	364	374
KLDPLSETKCT	HLA-A*02:01	0.015	10	386	396
KSFTEAAAKTI	HLA-A*02:01	0.002	10	398	408
SMTEAAAKFPL	HLA-A*02:01	0.032	10	418	428
RSYSFRPTYGV	HLA-A*02:01	0.003	10	429	439
KDCLGDIAARD	HLA-A*02:01	0.02	10	445	455
RSYSFRPTYGV	HLA-A*02:01	0.003	10	485	495
HQPEAAAKHRS	HLA-A*02:01	0.092	10	497	507
SSSGWTAEAAA	HLA-A*02:01	0.04	10	514	524
SYLTPEAAAKY	HLA-A*02:01	0.062	10	537	547
FEVTAAAPV	HLA-B*18:01	0.014	8	32	40
APAGAAVEA	HLA-B*18:01	0.098	8	48	56
SEFDVILEA	HLA-B*18:01	0.012	8	61	69
KKIGVIKVV	HLA-B*18:01	0.094	8	73	81
REIVSGLGL	HLA-B*18:01	0.003	8	82	90
DEAKAKLEA	HLA-B*18:01	0.004	8	114	122
KEAAAKISG	HLA-B*18:01	0.061	8	130	138
KRFEAAAKF	HLA-B*18:01	0.016	8	143	151
FEAAAKKFL	HLA-B*18:01	0.014	8	160	168
REAAAKKIY	HLA-B*18:01	0.005	8	175	183
IEAAAKKQL	HLA-B*18:01	0.005	8	189	197
SKFGAIEAA	HLA-B*18:01	0.064	8	199	207
QELGKYEAA	HLA-B*18:01	0.006	8	214	222
AKLPIGINI	HLA-B*18:01	0.09	8	223	231
FEAAAKRQI	HLA-B*18:01	0.017	8	234	242
KEAAAKCYF	HLA-B*18:01	0.046	8	249	257
VEAAAKASY	HLA-B*18:01	0.003	8	278	286
SEAAAKCTQ	HLA-B*18:01	0.048	8	298	306
VEQEAAAKG	HLA-B*18:01	0.036	8	316	324
DEVRQIAPG	HLA-B*18:01	0.04	8	325	333
IEAAAKSAI	HLA-B*18:01	0.051	8	338	346
SECVLGQSK	HLA-B*18:01	0.031	8	362	370
YHLEAAAKL	HLA-B*18:01	0.061	8	379	387
SETKCTLKS	HLA-B*18:01	0.031	8	391	399
TEAAAKTIS	HLA-B*18:01	0.006	8	401	409
TEAAAKFPL	HLA-B*18:01	0.004	8	420	428
RSYSFRPTY	HLA-B*18:01	0.028	8	429	437
IEAAAKGVS	HLA-B*18:01	0.022	8	457	465
RSYSFRPTY	HLA-B*18:01	0.028	8	485	493
TRFQTLLAL	HLA-B*18:01	0.009	8	526	534
YEQYIKWPW	HLA-B*18:01	0.011	8	547	555
STDELLDAF	HLA-B*27:05	0.067	8	5	13
KKFEETFEV	HLA-B*27:05	0.016	8	26	34
SEFDVILEA	HLA-B*27:05	0.008	8	61	69
KKIGVIKVV	HLA-B*27:05	0.039	8	73	81
REIVSGLGL	HLA-B*27:05	0.046	8	82	90
KDLVDGAPK	HLA-B*27:05	0.078	8	94	102
AKEAADEAK	HLA-B*27:05	0.052	8	109	117
EAAGATVTV	HLA-B*27:05	0.052	8	121	129
KRFEAAAKF	HLA-B*27:05	0	8	143	151
KKFLPFQQF	HLA-B*27:05	0.033	8	165	173
GREAAAKKI	HLA-B*27:05	0.034	8	174	182
SKHTPIEAA	HLA-B*27:05	0.078	8	184	192
SKFGAIEAA	HLA-B*27:05	0.015	8	199	207
AKLIDLQEL	HLA-B*27:05	0.048	8	208	216
GKYEAAAKL	HLA-B*27:05	0.004	8	217	225
TRFEAAAKR	HLA-B*27:05	0.006	8	232	240
GQTGKEAAA	HLA-B*27:05	0.043	8	245	253
KCYFPLRSY	HLA-B*27:05	0.048	8	254	262
SGINASVEA	HLA-B*27:05	0.098	8	272	280
YQTQTKSHR	HLA-B*27:05	0.052	8	286	294
ARSEAAAKC	HLA-B*27:05	0.025	8	296	304
KRALTGIAV	HLA-B*27:05	0.009	8	308	316
GQTGKIEAA	HLA-B*27:05	0.022	8	333	341
KRVDFCGKG	HLA-B*27:05	0.017	8	370	378
YHLEAAAKL	HLA-B*27:05	0.023	8	379	387
KSFTEAAAK	HLA-B*27:05	0.098	8	398	406
SVTTEILPV	HLA-B*27:05	0.034	8	409	417
SMTEAAAKF	HLA-B*27:05	0.034	8	418	426
RSYSFRPTY	HLA-B*27:05	0.062	8	429	437
GEAAAKDCL	HLA-B*27:05	0.025	8	440	448
ARDLIEAAA	HLA-B*27:05	0.044	8	453	461
NQVAEAAAK	HLA-B*27:05	0.022	8	475	483
RSYSFRPTY	HLA-B*27:05	0.062	8	485	493
HQPEAAAKH	HLA-B*27:05	0.033	8	497	505
TRFQTLLAL	HLA-B*27:05	0.012	8	526	534
EQYIKWPWY	HLA-B*27:05	0.072	8	548	556
LLDAFKEMTL	HLA-B*27:05	0.023	9	9	18
KKFEETFEVT	HLA-B*27:05	0.014	9	26	35
VEAAEEQSEF	HLA-B*27:05	0.049	9	54	63
KEAADEAKAK	HLA-B*27:05	0.009	9	110	119
KEAAAKISGT	HLA-B*27:05	0.037	9	130	139
FEAAAKFPNI	HLA-B*27:05	0.048	9	145	154
TNLCPFEAAA	HLA-B*27:05	0.055	9	155	164
GREAAAKKIY	HLA-B*27:05	0.007	9	174	183
SKHTPIEAAA	HLA-B*27:05	0.063	9	184	193
SKFGAIEAAA	HLA-B*27:05	0.01	9	199	208
KLIDLQELGK	HLA-B*27:05	0.046	9	209	218
AKLPIGINIT	HLA-B*27:05	0.074	9	223	232
RQIAPGQTGK	HLA-B*27:05	0.008	9	240	249
LRSYSFEAAA	HLA-B*27:05	0.034	9	259	268
SGINASVEAA	HLA-B*27:05	0.046	9	272	281
RRARSEAAAK	HLA-B*27:05	0.018	9	294	303
GIAVEQEAAA	HLA-B*27:05	0.044	9	313	322
RQIAPGQTGK	HLA-B*27:05	0.008	9	328	337
IQDSLSSTEA	HLA-B*27:05	0.022	9	349	358
KRVDFCGKGY	HLA-B*27:05	0.012	9	370	379
AKLDPLSETK	HLA-B*27:05	0.003	9	385	394
KSFTEAAAKT	HLA-B*27:05	0.07	9	398	407
TEILPVSMTE	HLA-B*27:05	0.018	9	412	421
LRSYSFRPTY	HLA-B*27:05	0.005	9	428	437
ARDLIEAAAK	HLA-B*27:05	0.001	9	453	462
SNQVAEAAAK	HLA-B*27:05	0.07	9	474	483
LRSYSFRPTY	HLA-B*27:05	0.005	9	484	493
SGWTAEAAAK	HLA-B*27:05	0.011	9	516	525
SYLTPEAAAK	HLA-B*27:05	0.046	9	537	546
MAKLSTDELL	HLA-B*35:01	0.061	9	1	10
FVKKFEETFE	HLA-B*35:01	0.066	9	24	33
APVAVAAAGA	HLA-B*35:01	0.031	9	38	47
VEAAEEQSEF	HLA-B*35:01	0.048	9	54	63
EAAGDKKIGV	HLA-B*35:01	0.013	9	68	77
IVSGLGLKEA	HLA-B*35:01	0.051	9	84	93
APKPLLEKVA	HLA-B*35:01	0.013	9	100	109
EAADEAKAKL	HLA-B*35:01	0.031	9	111	120
AAAKISGTNG	HLA-B*35:01	0.036	9	132	141
FPNITNLCPF	HLA-B*35:01	0	9	151	160
LPFQQFGREA	HLA-B*35:01	0.004	9	168	177
AAKKQLSSKF	HLA-B*35:01	0.008	9	192	201
AAKLIDLQEL	HLA-B*35:01	0.014	9	207	216
LPIGINITRF	HLA-B*35:01	0.006	9	225	234
APGQTGKEAA	HLA-B*35:01	0.044	9	243	252
FPLRSYSFEA	HLA-B*35:01	0.044	9	257	266
AAKDISGINA	HLA-B*35:01	0.021	9	267	276
SVEAAAKASY	HLA-B*35:01	0.031	9	277	286
AAKCTQLKRA	HLA-B*35:01	0.061	9	301	310
IAVEQEAAAK	HLA-B*35:01	0.036	9	314	323
APGQTGKIEA	HLA-B*35:01	0.011	9	331	340
SAIGKIQDSL	HLA-B*35:01	0.048	9	344	353
EAAAKSECVL	HLA-B*35:01	0.013	9	357	366
KRVDFCGKGY	HLA-B*35:01	0.035	9	370	379
DPLSETKCTL	HLA-B*35:01	0.012	9	388	397
AAAKFPLRSY	HLA-B*35:01	0.002	9	422	431
RPTYGVGEAA	HLA-B*35:01	0.017	9	434	443
AARDLIEAAA	HLA-B*35:01	0.028	9	452	461
TPGTNTSNQV	HLA-B*35:01	0.082	9	468	477
AEAAAKLRSY	HLA-B*35:01	0.024	9	478	487
RPTYGVGHQP	HLA-B*35:01	0.038	9	490	499
EAAAKHRSYL	HLA-B*35:01	0.066	9	500	509
TAEAAAKTRF	HLA-B*35:01	0.044	9	519	528
QTLLALHRSY	HLA-B*35:01	0.024	9	529	538
TPEAAAKYEQ	HLA-B*35:01	0.04	9	540	549
DAFKEMTLLEL	HLA-B*35:01	0.048	10	11	21
EAAGDKKIGVI	HLA-B*35:01	0.031	10	68	78
EIVSGLGLKEA	HLA-B*35:01	0.064	10	83	93
KPLLEKVAKEA	HLA-B*35:01	0.024	10	102	112
VTVKEAAAKIS	HLA-B*35:01	0.038	10	127	137
AAAKFPNITNL	HLA-B*35:01	0.059	10	147	157
EAAAKKIYSKH	HLA-B*35:01	0.045	10	176	186
EAAAKKQLSSK	HLA-B*35:01	0.075	10	190	200
AKLPIGINITR	HLA-B*35:01	0.054	10	223	233
QTGKEAAAKCY	HLA-B*35:01	0.056	10	246	256
NASVEAAAKAS	HLA-B*35:01	0.022	10	275	285
RARSEAAAKCT	HLA-B*35:01	0.045	10	295	305
SAIGKIQDSLS	HLA-B*35:01	0.052	10	344	354
CVLGQSKRVDF	HLA-B*35:01	0.016	10	364	374
DPLSETKCTLK	HLA-B*35:01	0.013	10	388	398
AAKTISVTTEI	HLA-B*35:01	0.064	10	404	414
EAAAKFPLRSY	HLA-B*35:01	0.099	10	421	431
AAKGVSVITPG	HLA-B*35:01	0.093	10	460	470
NQVAEAAAKLR	HLA-B*35:01	0.062	10	475	485
WTAEAAAKTRF	HLA-B*35:01	0.09	10	518	528
ELLDAFKEM	HLA-A*02:11	0.065	8	8	16
TLLELSDFV	HLA-A*02:11	0.02	8	17	25
KKFEETFEV	HLA-A*02:11	0.05	8	26	34
VVREIVSGL	HLA-A*02:11	0.074	8	80	88
GLKEAKDLV	HLA-A*02:11	0.004	8	89	97
LLEKVAKEA	HLA-A*02:11	0.077	8	104	112
KLEAAGATV	HLA-A*02:11	0.002	8	119	127
TVKEAAAKI	HLA-A*02:11	0.028	8	128	136
SGTNGTKRF	HLA-A*02:11	0.083	8	137	145
NLCPFEAAA	HLA-A*02:11	0.062	8	156	164
KIYSKHTPI	HLA-A*02:11	0.006	8	181	189
KQLSSKFGA	HLA-A*02:11	0.074	8	195	203
ELGKYEAAA	HLA-A*02:11	0.074	8	215	223
KLPIGINIT	HLA-A*02:11	0.025	8	224	232
QIAPGQTGK	HLA-A*02:11	0.068	8	241	249
PLRSYSFEA	HLA-A*02:11	0.044	8	258	266
GINASVEAA	HLA-A*02:11	0.074	8	273	281
TQTKSHRRA	HLA-A*02:11	0.093	8	288	296
QLKRALTGI	HLA-A*02:11	0.017	8	306	314
KIEAAAKSA	HLA-A*02:11	0.048	8	337	345
KIQDSLSST	HLA-A*02:11	0.007	8	348	356
CVLGQSKRV	HLA-A*02:11	0.019	8	364	372
KLDPLSETK	HLA-A*02:11	0.011	8	386	394
SFTEAAAKT	HLA-A*02:11	0.025	8	399	407
SMTEAAAKF	HLA-A*02:11	0.009	8	418	426
YSFRPTYGV	HLA-A*02:11	0.057	8	431	439
LIEAAAKGV	HLA-A*02:11	0.068	8	456	464
NTSNQVAEA	HLA-A*02:11	0.033	8	472	480
YSFRPTYGV	HLA-A*02:11	0.057	8	487	495
YLTPGDSSS	HLA-A*02:11	0.028	8	508	516
WTAEAAAKT	HLA-A*02:11	0.021	8	518	526
YLTPEAAAK	HLA-A*02:11	0.024	8	538	546
MAKLSTDEL	HLA-A*23:01	0.008	8	1	9
MTLLELSDF	HLA-A*23:01	0.051	8	16	24
GAAPAGAAV	HLA-A*23:01	0.084	8	46	54
EAAEEQSEF	HLA-A*23:01	0.012	8	55	63
LEAAGDKKI	HLA-A*23:01	0.048	8	67	75
GVIKVVREI	HLA-A*23:01	0.011	8	76	84
LGLKEAKDL	HLA-A*23:01	0.076	8	88	96
KLEAAGATV	HLA-A*23:01	0.057	8	119	127
TVKEAAAKI	HLA-A*23:01	0.006	8	128	136
SGTNGTKRF	HLA-A*23:01	0.037	8	137	145
EAAAKFPNI	HLA-A*23:01	0.057	8	146	154
PFEAAAKKF	HLA-A*23:01	0.003	8	159	167
QFGREAAAK	HLA-A*23:01	0.045	8	172	180
GAIEAAAKL	HLA-A*23:01	0.024	8	202	210
PIGINITRF	HLA-A*23:01	0.042	8	226	234
SFEAAAKDI	HLA-A*23:01	0.011	8	263	271
EAAAKCTQL	HLA-A*23:01	0.021	8	299	307
EAAAKGDEV	HLA-A*23:01	0.084	8	319	327
AIGKIQDSL	HLA-A*23:01	0.039	8	345	353
LGQSKRVDF	HLA-A*23:01	0.037	8	366	374
YHLEAAAKL	HLA-A*23:01	0.034	8	379	387
KTISVTTEI	HLA-A*23:01	0.024	8	406	414
SMTEAAAKF	HLA-A*23:01	0.012	8	418	426
AAKDCLGDI	HLA-A*23:01	0.034	8	443	451
AAAKGVSVI	HLA-A*23:01	0.06	8	459	467
QVAEAAAKL	HLA-A*23:01	0.013	8	476	484
GHQPEAAAK	HLA-A*23:01	0.084	8	496	504
GWTAEAAAK	HLA-A*23:01	0.057	8	517	525
QYIKWPWYI	HLA-A*23:01	0.002	8	549	557
MAKLSTDELL	HLA-A*23:01	0.013	9	1	10
AFKEMTLLEL	HLA-A*23:01	0.018	9	12	21
DFVKKFEETF	HLA-A*23:01	0.001	9	23	32
VEAAEEQSEF	HLA-A*23:01	0.046	9	54	63
AAGDKKIGVI	HLA-A*23:01	0.027	9	69	78
EAADEAKAKL	HLA-A*23:01	0.006	9	111	120
VTVKEAAAKI	HLA-A*23:01	0.051	9	127	136
CPFEAAAKKF	HLA-A*23:01	0.008	9	158	167
QFGREAAAKK	HLA-A*23:01	0.083	9	172	181
AAKKQLSSKF	HLA-A*23:01	0.026	9	192	201
GAIEAAAKLI	HLA-A*23:01	0.042	9	202	211
KYEAAAKLPI	HLA-A*23:01	0.03	9	218	227
RFEAAAKRQI	HLA-A*23:01	0.012	9	233	242
CYFPLRSYSF	HLA-A*23:01	0.001	9	255	264
EAAAKDISGI	HLA-A*23:01	0.027	9	265	274
RARSEAAAKC	HLA-A*23:01	0.094	9	295	304
RALTGIAVEQ	HLA-A*23:01	0.086	9	309	318
AAKGDEVRQI	HLA-A*23:01	0.032	9	321	330
AAAKSAIGKI	HLA-A*23:01	0.016	9	340	349
EAAAKSECVL	HLA-A*23:01	0.031	9	357	366
VDFCGKGYHL	HLA-A*23:01	0.018	9	372	381
DPLSETKCTL	HLA-A*23:01	0.011	9	388	397
SFTEAAAKTI	HLA-A*23:01	0.006	9	399	408
VSMTEAAAKF	HLA-A*23:01	0.001	9	417	426
AAAKDCLGDI	HLA-A*23:01	0.051	9	442	451
EAAAKGVSVI	HLA-A*23:01	0.02	9	458	467
AAAKLRSYSF	HLA-A*23:01	0.016	9	480	489
EAAAKHRSYL	HLA-A*23:01	0.06	9	500	509
AAAKTRFQTL	HLA-A*23:01	0.015	9	522	531
QYIKWPWYIW	HLA-A*23:01	0.004	9	549	558
AFKEMTLLEL	HLA-A*24:02	0.008	9	12	21
DFVKKFEETF	HLA-A*24:02	0.001	9	23	32
VEAAEEQSEF	HLA-A*24:02	0.046	9	54	63
KVVREIVSGL	HLA-A*24:02	0.059	9	79	88
DLVDGAPKPL	HLA-A*24:02	0.029	9	95	104
EAADEAKAKL	HLA-A*24:02	0.094	9	111	120
PFEAAAKKFL	HLA-A*24:02	0.014	9	159	168
IYSKHTPIEA	HLA-A*24:02	0.023	9	182	191
KQLSSKFGAI	HLA-A*24:02	0.05	9	195	204
KYEAAAKLPI	HLA-A*24:02	0.002	9	218	227
RFEAAAKRQI	HLA-A*24:02	0.004	9	233	242
CYFPLRSYSF	HLA-A*24:02	0.008	9	255	264
EAAAKDISGI	HLA-A*24:02	0.086	9	265	274
SYQTQTKSHR	HLA-A*24:02	0.048	9	285	294
TQLKRALTGI	HLA-A*24:02	0.021	9	305	314
GYHLEAAAKL	HLA-A*24:02	0.003	9	378	387
SFTEAAAKTI	HLA-A*24:02	0.002	9	399	408
VSMTEAAAKF	HLA-A*24:02	0.057	9	417	426
VGEAAAKDCL	HLA-A*24:02	0.082	9	439	448
EAAAKGVSVI	HLA-A*24:02	0.062	9	458	467
NQVAEAAAKL	HLA-A*24:02	0.017	9	475	484
SYLTPGDSSS	HLA-A*24:02	0.068	9	507	516
AAAKTRFQTL	HLA-A*24:02	0.057	9	522	531
KWPWYIWLGF	HLA-A*24:02	0.008	9	552	561
ELLDAFKEM	HLA-A*26:01	0.012	8	8	16
ELSDFVKKF	HLA-A*26:01	0.001	8	20	28
ETFEVTAAA	HLA-A*26:01	0.08	8	30	38
GAAPAGAAV	HLA-A*26:01	0.065	8	46	54
EAAEEQSEF	HLA-A*26:01	0.012	8	55	63
VVREIVSGL	HLA-A*26:01	0.019	8	80	88
EAAGATVTV	HLA-A*26:01	0.036	8	121	129
SGTNGTKRF	HLA-A*26:01	0.027	8	137	145
EAAAKFPNI	HLA-A*26:01	0.051	8	146	154
AAAKKFLPF	HLA-A*26:01	0.026	8	162	170
AAKKIYSKH	HLA-A*26:01	0.086	8	178	186
AKKQLSSKF	HLA-A*26:01	0.095	8	193	201
EAAAKLIDL	HLA-A*26:01	0.062	8	205	213
YFPLRSYSF	HLA-A*26:01	0.083	8	256	264
DISGINASV	HLA-A*26:01	0.007	8	270	278
EAAAKCTQL	HLA-A*26:01	0.012	8	299	307
EVRQIAPGQ	HLA-A*26:01	0.038	8	326	334
CVLGQSKRV	HLA-A*26:01	0.025	8	364	372
DFCGKGYHL	HLA-A*26:01	0.07	8	373	381
EAAAKLDPL	HLA-A*26:01	0.01	8	382	390
ETKCTLKSF	HLA-A*26:01	0	8	392	400
EAAAKTISV	HLA-A*26:01	0.027	8	402	410
AAKFPLRSY	HLA-A*26:01	0.02	8	423	431
EAAAKGVSV	HLA-A*26:01	0.033	8	458	466
EAAAKLRSY	HLA-A*26:01	0.001	8	479	487
EAAAKHRSY	HLA-A*26:01	0.003	8	500	508
TLLALHRSY	HLA-A*26:01	0.023	8	530	538
LTPEAAAKY	HLA-A*26:01	0.004	8	539	547
ELLDAFKEM	HLA-A*26:02	0.025	8	8	16
ELSDFVKKF	HLA-A*26:02	0.002	8	20	28
EAAEEQSEF	HLA-A*26:02	0.019	8	55	63
VVREIVSGL	HLA-A*26:02	0.047	8	80	88
DLVDGAPKP	HLA-A*26:02	0.071	8	95	103
EAADEAKAK	HLA-A*26:02	0.076	8	111	119
TVKEAAAKI	HLA-A*26:02	0.019	8	128	136
SGTNGTKRF	HLA-A*26:02	0.092	8	137	145
PNITNLCPF	HLA-A*26:02	0.027	8	152	160
AAAKKFLPF	HLA-A*26:02	0.015	8	162	170
AAKKIYSKH	HLA-A*26:02	0.089	8	178	186
AKKQLSSKF	HLA-A*26:02	0.067	8	193	201
EAAAKLIDL	HLA-A*26:02	0.013	8	205	213
KCYFPLRSY	HLA-A*26:02	0.011	8	254	262
AAAKDISGI	HLA-A*26:02	0.039	8	266	274
QTKSHRRAR	HLA-A*26:02	0.058	8	289	297
QLKRALTGI	HLA-A*26:02	0.029	8	306	314
EVRQIAPGQ	HLA-A*26:02	0.071	8	326	334
DFCGKGYHL	HLA-A*26:02	0.076	8	373	381
EAAAKLDPL	HLA-A*26:02	0.007	8	382	390
ETKCTLKSF	HLA-A*26:02	0	8	392	400
SVTTEILPV	HLA-A*26:02	0.086	8	409	417
AAKFPLRSY	HLA-A*26:02	0.007	8	423	431
AAAKGVSVI	HLA-A*26:02	0.047	8	459	467
EAAAKLRSY	HLA-A*26:02	0.001	8	479	487
EAAAKHRSY	HLA-A*26:02	0.005	8	500	508
TLLALHRSY	HLA-A*26:02	0.033	8	530	538
EAAAKYEQY	HLA-A*26:02	0.01	8	542	550
AFKEMTLLEL	HLA-A*29:02	0.091	9	12	21
DFVKKFEETF	HLA-A*29:02	0.016	9	23	32
KKIGVIKVVR	HLA-A*29:02	0.085	9	73	82
LVDGAPKPLL	HLA-A*29:02	0.025	9	96	105
EAADEAKAKL	HLA-A*29:02	0.006	9	111	120
ISGTNGTKRF	HLA-A*29:02	0.08	9	136	145
EAAAKKFLPF	HLA-A*29:02	0.043	9	161	170
GREAAAKKIY	HLA-A*29:02	0.072	9	174	183
AAKKQLSSKF	HLA-A*29:02	0.065	9	192	201
LIDLQELGKY	HLA-A*29:02	0.035	9	210	219
ITRFEAAAKR	HLA-A*29:02	0.047	9	231	240
CYFPLRSYSF	HLA-A*29:02	0.075	9	255	264
SVEAAAKASY	HLA-A*29:02	0.004	9	277	286
AAAKCTQLKR	HLA-A*29:02	0.022	9	300	309
EAAAKGDEVR	HLA-A*29:02	0.013	9	319	328
VDFCGKGYHL	HLA-A*29:02	0.077	9	372	381
KTISVTTEIL	HLA-A*29:02	0.029	9	406	415
MTEAAAKFPL	HLA-A*29:02	0.007	9	419	428
QVAEAAAKLR	HLA-A*29:02	0.051	9	476	485
HQPEAAAKHR	HLA-A*29:02	0.029	9	497	506
LTPGDSSSGW	HLA-A*29:02	0.03	9	509	518
QTLLALHRSY	HLA-A*29:02	0.006	9	529	538
KYEQYIKWPW	HLA-A*29:02	0.007	9	546	555
STDELLDAF	HLA-A*30:02	0.06	8	5	13
MTLLELSDF	HLA-A*30:02	0.025	8	16	24
KFEETFEVT	HLA-A*30:02	0.08	8	27	35
EAAEEQSEF	HLA-A*30:02	0.028	8	55	63
KVAKEAADE	HLA-A*30:02	0.022	8	107	115
KAKLEAAGA	HLA-A*30:02	0.024	8	117	125
KISGTNGTK	HLA-A*30:02	0.044	8	135	143
ITNLCPFEA	HLA-A*30:02	0.007	8	154	162
AAKKFLPFQ	HLA-A*30:02	0.065	8	163	171
KHTPIEAAA	HLA-A*30:02	0.075	8	185	193
KQLSSKFGA	HLA-A*30:02	0.075	8	195	203
KLIDLQELG	HLA-A*30:02	0.06	8	209	217
ITRFEAAAK	HLA-A*30:02	0.056	8	231	239
RARSEAAAK	HLA-A*30:02	0.075	8	295	303
CTQLKRALT	HLA-A*30:02	0.018	8	304	312
AVEQEAAAK	HLA-A*30:02	0.06	8	315	323
KIQDSLSST	HLA-A*30:02	0.075	8	348	356
RVDFCGKGY	HLA-A*30:02	0.013	8	371	379
AAAKLDPLS	HLA-A*30:02	0.06	8	383	391
CTLKSFTEA	HLA-A*30:02	0.013	8	395	403
KTISVTTEI	HLA-A*30:02	0.032	8	406	414
RSYSFRPTY	HLA-A*30:02	0.003	8	429	437
IAARDLIEA	HLA-A*30:02	0.03	8	451	459
GTNTSNQVA	HLA-A*30:02	0.075	8	470	478
RSYSFRPTY	HLA-A*30:02	0.003	8	485	493
EAAAKHRSY	HLA-A*30:02	0.03	8	500	508
TLLALHRSY	HLA-A*30:02	0.06	8	530	538
LTPEAAAKY	HLA-A*30:02	0.013	8	539	547
EQYIKWPWY	HLA-A*30:02	0.086	8	548	556
MAKLSTDELL	HLA-A*30:02	0.054	9	1	10
AFKEMTLLEL	HLA-A*30:02	0.015	9	12	21
DFVKKFEETF	HLA-A*30:02	0.059	9	23	32
LVDGAPKPLL	HLA-A*30:02	0.043	9	96	105
EAADEAKAKL	HLA-A*30:02	0.008	9	111	120
ISGTNGTKRF	HLA-A*30:02	0.048	9	136	145
AAKFPNITNL	HLA-A*30:02	0.019	9	148	157
AKKFLPFQQF	HLA-A*30:02	0.087	9	164	173
LIDLQELGKY	HLA-A*30:02	0.002	9	210	219
TGKEAAAKCY	HLA-A*30:02	0.032	9	247	256
SVEAAAKASY	HLA-A*30:02	0.014	9	277	286
SAIGKIQDSL	HLA-A*30:02	0.061	9	344	353
VLGQSKRVDF	HLA-A*30:02	0.054	9	365	374
GYHLEAAAKL	HLA-A*30:02	0.045	9	378	387
KTISVTTEIL	HLA-A*30:02	0.048	9	406	415
AAAKFPLRSY	HLA-A*30:02	0.004	9	422	431
ITPGTNTSNQ	HLA-A*30:02	0.094	9	467	476
AAAKLRSYSF	HLA-A*30:02	0.061	9	480	489
QTLLALHRSY	HLA-A*30:02	0.016	9	529	538
TDELLDAFK	HLA-A*33:01	0.057	8	6	14
LLELSDFVK	HLA-A*33:01	0.074	8	18	26
ETFEVTAAA	HLA-A*33:01	0.06	8	30	38
ILEAAGDKK	HLA-A*33:01	0.047	8	66	74
EIVSGLGLK	HLA-A*33:01	0.013	8	83	91
GAPKPLLEK	HLA-A*33:01	0.043	8	99	107
EAADEAKAK	HLA-A*33:01	0.007	8	111	119
VTVKEAAAK	HLA-A*33:01	0.019	8	127	135
ISGTNGTKR	HLA-A*33:01	0.046	8	136	144
CPFEAAAKK	HLA-A*33:01	0.029	8	158	166
FLPFQQFGR	HLA-A*33:01	0.012	8	167	175
AAAKKIYSK	HLA-A*33:01	0.031	8	177	185
HTPIEAAAK	HLA-A*33:01	0.008	8	186	194
LIDLQELGK	HLA-A*33:01	0.06	8	210	218
ITRFEAAAK	HLA-A*33:01	0.012	8	231	239
QIAPGQTGK	HLA-A*33:01	0.015	8	241	249
AAKCYFPLR	HLA-A*33:01	0.089	8	252	260
SYSFEAAAK	HLA-A*33:01	0.012	8	261	269
NASVEAAAK	HLA-A*33:01	0.003	8	275	283
QTKSHRRAR	HLA-A*33:01	0.026	8	289	297
AAAKCTQLK	HLA-A*33:01	0.027	8	300	308
AVEQEAAAK	HLA-A*33:01	0.013	8	315	323
QIAPGQTGK	HLA-A*33:01	0.015	8	329	337
AAAKSAIGK	HLA-A*33:01	0.027	8	340	348
LSSTEAAAK	HLA-A*33:01	0.025	8	353	361
ECVLGQSKR	HLA-A*33:01	0.027	8	363	371
GYHLEAAAK	HLA-A*33:01	0.083	8	378	386
LSETKCTLK	HLA-A*33:01	0.057	8	390	398
EAAAKFPLR	HLA-A*33:01	0.019	8	421	429
YGVGEAAAK	HLA-A*33:01	0.062	8	437	445
DCLGDIAAR	HLA-A*33:01	0.021	8	446	454
DLIEAAAKG	HLA-A*33:01	0.086	8	455	463
VAEAAAKLR	HLA-A*33:01	0.049	8	477	485
GHQPEAAAK	HLA-A*33:01	0.092	8	496	504
GWTAEAAAK	HLA-A*33:01	0.039	8	517	525
FQTLLALHR	HLA-A*33:01	0.078	8	528	536
YLTPEAAAK	HLA-A*33:01	0.009	8	538	546
STDELLDAFK	HLA-A*33:01	0.034	9	5	14
TLLELSDFVK	HLA-A*33:01	0.009	9	17	26
TAAAPVAVAA	HLA-A*33:01	0.084	9	35	44
DVILEAAGDK	HLA-A*33:01	0.015	9	64	73
DGAPKPLLEK	HLA-A*33:01	0.013	9	98	107
TVTVKEAAAK	HLA-A*33:01	0.015	9	126	135
GTKRFEAAAK	HLA-A*33:01	0.04	9	141	150
NLCPFEAAAK	HLA-A*33:01	0.002	9	156	165
KFLPFQQFGR	HLA-A*33:01	0.014	9	166	175
EAAAKKIYSK	HLA-A*33:01	0.041	9	176	185
KFGAIEAAAK	HLA-A*33:01	0.018	9	200	209
ELGKYEAAAK	HLA-A*33:01	0.015	9	215	224
NITRFEAAAK	HLA-A*33:01	0.017	9	230	239
GQTGKEAAAK	HLA-A*33:01	0.046	9	245	254
RSYSFEAAAK	HLA-A*33:01	0.063	9	260	269
INASVEAAAK	HLA-A*33:01	0.048	9	274	283
SYQTQTKSHR	HLA-A*33:01	0.001	9	285	294
AAAKCTQLKR	HLA-A*33:01	0.03	9	300	309
EAAAKGDEVR	HLA-A*33:01	0.012	9	319	328
EAAAKSAIGK	HLA-A*33:01	0.003	9	339	348
SLSSTEAAAK	HLA-A*33:01	0.022	9	352	361
QSKRVDFCGK	HLA-A*33:01	0.04	9	368	377
PLSETKCTLK	HLA-A*33:01	0.096	9	389	398
EILPVSMTEA	HLA-A*33:01	0.061	9	413	422
KFPLRSYSFR	HLA-A*33:01	0.013	9	425	434
TYGVGEAAAK	HLA-A*33:01	0.005	9	436	445
DIAARDLIEA	HLA-A*33:01	0.051	9	450	459
AAKGVSVITP	HLA-A*33:01	0.093	9	460	469
AAKLRSYSFR	HLA-A*33:01	0.005	9	481	490
WTAEAAAKTR	HLA-A*33:01	0.028	9	518	527
SYLTPEAAAK	HLA-A*33:01	0.012	9	537	546
ELLDAFKEM	HLA-A*69:01	0.003	8	8	16
TLLELSDFV	HLA-A*69:01	0.009	8	17	25
ETFEVTAAA	HLA-A*69:01	0.005	8	30	38
AAGDKKIGV	HLA-A*69:01	0.018	8	69	77
EIVSGLGLK	HLA-A*69:01	0.064	8	83	91
LVDGAPKPL	HLA-A*69:01	0.023	8	96	104
AADEAKAKL	HLA-A*69:01	0.033	8	112	120
EAAGATVTV	HLA-A*69:01	0.017	8	121	129
KISGTNGTK	HLA-A*69:01	0.038	8	135	143
EAAAKFPNI	HLA-A*69:01	0.007	8	146	154
[truncated: 4,891 more rows]

## Sheet: Supplementary information 9
Supplementary information 9. Complete raw list of predicted MHC I and MHC II epitopes (IEDB).
IEDB epitopes (all)
BA.1
MHC I
Epitope	Allele	Start	End	Length	Score	Percentile rank
LTDEMIAQY	HLA-A*01:01	860	868	9	0.997196	0.01
IPFAMQMAY	HLA-B*35:01	891	899	9	0.994479	0.01
HADQLTPTW	HLA-B*58:01	620	628	9	0.990462	0.01
LPFNDGVYF	HLA-B*35:01	82	90	9	0.984594	0.01
QELGKYEQY	HLA-B*44:03	1196	1204	9	0.984568	0.01
LPFFSNVTW	HLA-B*53:01	56	64	9	0.98139	0.01
VASQSIIAY	HLA-B*35:01	682	690	9	0.979222	0.01
RLFRKSNLK	HLA-A*03:01	449	457	9	0.978678	0.01
AEIRASANL	HLA-B*40:01	1011	1019	9	0.976223	0.01
NTQEVFAQV	HLA-A*68:02	772	780	9	0.975719	0.01
YLQPRTFLL	HLA-A*02:01	264	272	9	0.971198	0.02
HADQLTPTW	HLA-B*57:01	620	628	9	0.970982	0.04
QELGKYEQY	HLA-B*44:02	1196	1204	9	0.969971	0.01
HADQLTPTW	HLA-B*53:01	620	628	9	0.966089	0.01
LLTDEMIAQY	HLA-A*01:01	859	868	10	0.961805	0.01
ATRFASVYAW	HLA-B*57:01	339	348	10	0.954826	0.06
QYIKWPWYI	HLA-A*24:02	1203	1211	9	0.951647	0.01
LPFNDGVYF	HLA-B*53:01	82	90	9	0.947976	0.01
QIYKTPPIK	HLA-A*03:01	782	790	9	0.947791	0.02
QPTESIVRF	HLA-B*35:01	316	324	9	0.947034	0.02
RSYSFRPTY	HLA-B*57:01	488	496	9	0.946907	0.06
VLNDIFSRL	HLA-A*02:03	971	979	9	0.946758	0.02
IYKTPPIKYF	HLA-A*24:02	783	792	10	0.946098	0.01
EILPVSMTK	HLA-A*68:01	720	728	9	0.945141	0.04
GVYFASIEK	HLA-A*11:01	87	95	9	0.944518	0.01
VTYVPAQEK	HLA-A*11:01	1060	1068	9	0.944416	0.01
VLKGVKLHY	HLA-B*15:01	1259	1267	9	0.943479	0.01
IPTNFTISV	HLA-B*51:01	709	717	9	0.942802	0.01
QYIKWPWYI	HLA-A*23:01	1203	1211	9	0.942756	0.01
NVYADSFVIR	HLA-A*68:01	389	398	10	0.939877	0.04
TYVPAQEKNF	HLA-A*24:02	1061	1070	10	0.936206	0.02
KSNLKPFER	HLA-A*31:01	453	461	9	0.935717	0.01
RSFIEDLLF	HLA-B*58:01	810	818	9	0.933645	0.04
YFPLRSYSF	HLA-A*24:02	484	492	9	0.932883	0.02
VTYVPAQEK	HLA-A*03:01	1060	1068	9	0.932408	0.02
GVYFASIEK	HLA-A*03:01	87	95	9	0.931592	0.02
RSFIEDLLF	HLA-B*57:01	810	818	9	0.931244	0.08
QPTESIVRF	HLA-B*53:01	316	324	9	0.930256	0.02
IYKTPPIKYF	HLA-A*23:01	783	792	10	0.929904	0.01
GTHWFVTQR	HLA-A*31:01	1094	1102	9	0.927106	0.01
TLKSFTVEK	HLA-A*03:01	297	305	9	0.926974	0.02
VYSTGSNVF	HLA-A*24:02	630	638	9	0.925478	0.02
FTISVTTEI	HLA-A*68:02	713	721	9	0.923585	0.02
FEYVSQPFL	HLA-B*40:01	164	172	9	0.922159	0.06
SVYAWNRKR	HLA-A*31:01	344	352	9	0.919617	0.02
TSNQVAVLY	HLA-A*01:01	599	607	9	0.917927	0.03
KQIYKTPPIK	HLA-A*03:01	781	790	10	0.916015	0.03
RSYSFRPTY	HLA-A*30:02	488	496	9	0.915951	0.01
TLDSKTQSL	HLA-A*02:01	107	115	9	0.914998	0.03
TYVPAQEKNF	HLA-A*23:01	1061	1070	10	0.913776	0.02
VLNDIFSRL	HLA-A*02:01	971	979	9	0.913026	0.03
FLPFFSNVTW	HLA-B*53:01	55	64	10	0.912066	0.02
LAGTITSGW	HLA-B*57:01	873	881	9	0.908875	0.1
RQIAPGQTGK	HLA-A*03:01	403	412	10	0.904489	0.03
LAGTITSGW	HLA-B*58:01	873	881	9	0.903533	0.06
ASANLAATK	HLA-A*11:01	1015	1023	9	0.900268	0.02
AEVQIDRLI	HLA-B*44:03	984	992	9	0.89662	0.04
STGSNVFQTR	HLA-A*68:01	632	641	10	0.89597	0.07
EVFAQVKQIY	HLA-A*26:01	775	784	10	0.895499	0.02
VYSSANNCTF	HLA-A*24:02	155	164	10	0.895435	0.03
YLQPRTFLL	HLA-B*08:01	264	272	9	0.894495	0.02
VYYPDKVFR	HLA-A*31:01	36	44	9	0.892155	0.03
GTHWFVTQR	HLA-A*68:01	1094	1102	9	0.890855	0.08
LLFNKVTLA	HLA-A*02:03	816	824	9	0.890132	0.03
YLQPRTFLL	HLA-A*02:06	264	272	9	0.889523	0.04
DISGINASV	HLA-A*68:02	1163	1171	9	0.887294	0.02
YLQPRTFLL	HLA-A*02:03	264	272	9	0.886651	0.03
IHADQLTPTW	HLA-B*58:01	619	628	10	0.886293	0.07
YSFRPTYGV	HLA-A*68:02	490	498	9	0.885244	0.03
RSYSFRPTY	HLA-A*32:01	488	496	9	0.883721	0.01
LYNLAPFFTF	HLA-A*23:01	363	372	10	0.883637	0.03
LYNLAPFFTF	HLA-A*24:02	363	372	10	0.8835	0.04
NYNYLYRLF	HLA-A*24:02	443	451	9	0.883164	0.04
IAIPTNFTI	HLA-B*51:01	707	715	9	0.879596	0.02
SVLNDIFSR	HLA-A*68:01	970	978	9	0.878593	0.11
KIADYNYKL	HLA-A*02:06	412	420	9	0.878545	0.05
IYSKHTPII	HLA-A*24:02	199	207	9	0.876318	0.04
NASVVNIQK	HLA-A*68:01	1168	1176	9	0.876119	0.11
RLQSLQTYV	HLA-A*02:01	995	1003	9	0.87376	0.05
FVFKNIDGY	HLA-A*26:01	188	196	9	0.869689	0.03
RSYSFRPTY	HLA-B*58:01	488	496	9	0.8696	0.08
YFPLRSYSF	HLA-A*23:01	484	492	9	0.869252	0.03
EVFAQVKQI	HLA-A*68:02	775	783	9	0.865844	0.03
KIADYNYKL	HLA-A*02:01	412	420	9	0.864611	0.05
KVFRSSVLH	HLA-A*03:01	41	49	9	0.859868	0.05
LPPAYTNSF	HLA-B*35:01	24	32	9	0.85814	0.06
SVYAWNRKR	HLA-A*68:01	344	352	9	0.857726	0.14
LVKQLSSKF	HLA-B*15:01	957	965	9	0.856421	0.04
SVLNDIFSR	HLA-A*31:01	970	978	9	0.854134	0.04
IHADQLTPTW	HLA-B*57:01	619	628	10	0.853487	0.16
FPQSAPHGV	HLA-B*51:01	1047	1055	9	0.853165	0.02
VYDPLQPEL	HLA-A*24:02	1132	1140	9	0.851829	0.04
RVYSTGSNVF	HLA-B*15:01	629	638	10	0.851186	0.04
VVFLHVTYV	HLA-A*02:06	1055	1063	9	0.850041	0.06
FERDISTEI	HLA-B*40:01	459	467	9	0.84839	0.09
NATRFASVY	HLA-B*35:01	338	346	9	0.847454	0.06
HLMSFPQSA	HLA-A*02:03	1043	1051	9	0.845506	0.05
ALNTLVKQL	HLA-A*02:03	953	961	9	0.84284	0.05
WTAGAAAYY	HLA-A*26:01	253	261	9	0.842739	0.03
LADAGFIKQY	HLA-A*01:01	823	832	10	0.840121	0.05
TPGDSSSGW	HLA-B*53:01	245	253	9	0.834377	0.03
VEAEVQIDRL	HLA-B*40:01	982	991	10	0.832715	0.09
NATNVVIKV	HLA-A*68:02	120	128	9	0.832699	0.04
AEVQIDRLI	HLA-B*44:02	984	992	9	0.829103	0.04
LPIGINITRF	HLA-B*35:01	224	233	10	0.828081	0.07
SETKCTLKSF	HLA-B*44:03	292	301	10	0.825971	0.07
RLDKVEAEV	HLA-A*02:01	978	986	9	0.825045	0.06
TLDSKTQSL	HLA-B*08:01	107	115	9	0.824512	0.03
YTNSFTRGV	HLA-A*68:02	28	36	9	0.823738	0.05
NYNYLYRLF	HLA-A*23:01	443	451	9	0.823695	0.04
HVTYVPAQEK	HLA-A*68:01	1059	1068	10	0.821398	0.19
QIYKTPPIK	HLA-A*11:01	782	790	9	0.818509	0.07
TLKSFTVEK	HLA-A*11:01	297	305	9	0.816787	0.07
QSAPHGVVF	HLA-B*58:01	1049	1057	9	0.815153	0.11
WTAGAAAYY	HLA-A*01:01	253	261	9	0.81389	0.06
CVADYSVLY	HLA-A*26:01	356	364	9	0.813057	0.04
GTITSGWTF	HLA-B*57:01	875	883	9	0.811974	0.2
GVYYPDKVFR	HLA-A*31:01	35	44	10	0.811444	0.06
LPIGINITRF	HLA-B*53:01	224	233	10	0.811192	0.03
RSYSFRPTY	HLA-A*30:01	488	496	9	0.810135	0.02
KRSFIEDLLF	HLA-B*57:01	809	818	10	0.809729	0.2
TECSNLLLQY	HLA-B*44:03	742	751	10	0.808921	0.08
KEIDRLNEV	HLA-B*40:01	1176	1184	9	0.808555	0.1
TLVKQLSSK	HLA-A*03:01	956	964	9	0.808473	0.08
RSYSFRPTY	HLA-B*15:01	488	496	9	0.807252	0.06
QSAPHGVVF	HLA-B*57:01	1049	1057	9	0.805824	0.2
TEILPVSMTK	HLA-A*11:01	719	728	10	0.805288	0.08
NTQEVFAQVK	HLA-A*68:01	772	781	10	0.804955	0.2
VLKGVKLHY	HLA-A*30:02	1259	1267	9	0.804058	0.02
VVFLHVTYV	HLA-A*02:03	1055	1063	9	0.803816	0.05
LLFNKVTLA	HLA-A*02:01	816	824	9	0.803506	0.08
SETKCTLKSF	HLA-B*44:02	292	301	10	0.803485	0.05
GTHWFVTQR	HLA-A*11:01	1094	1102	9	0.802118	0.08
VASQSIIAY	HLA-B*15:01	682	690	9	0.798942	0.07
TSNQVAVLY	HLA-A*30:02	599	607	9	0.798698	0.02
HLMSFPQSA	HLA-A*02:01	1043	1051	9	0.798454	0.08
IYKTPPIKY	HLA-A*30:02	783	791	9	0.7984	0.02
VYSTGSNVF	HLA-A*23:01	630	638	9	0.798231	0.05
LPFFSNVTW	HLA-B*35:01	56	64	9	0.798144	0.08
FTISVTTEI	HLA-A*02:06	713	721	9	0.796069	0.08
LGAENSVAY	HLA-B*35:01	694	702	9	0.795492	0.08
HVISGTNGTK	HLA-A*68:01	66	75	10	0.795442	0.21
NGTHWFVTQR	HLA-A*68:01	1093	1102	10	0.794017	0.21
NQKLIANQF	HLA-B*15:01	914	922	9	0.793418	0.07
DLPIGINITR	HLA-A*68:01	223	232	10	0.793037	0.21
LIDLQELGKY	HLA-A*01:01	1192	1201	10	0.791918	0.07
VYDPLQPEL	HLA-A*23:01	1132	1140	9	0.790353	0.05
GQTGKIADY	HLA-B*15:01	408	416	9	0.790258	0.08
DIADTTDAVR	HLA-A*68:01	563	572	10	0.789394	0.21
RLNEVAKNL	HLA-A*02:03	1180	1188	9	0.788651	0.06
IEKSNIIRGW	HLA-B*44:02	93	102	10	0.786718	0.05
KFLPFQQFGR	HLA-A*31:01	553	562	10	0.786339	0.07
VLNDIFSRL	HLA-A*02:06	971	979	9	0.782915	0.08
HVTYVPAQEK	HLA-A*03:01	1059	1068	10	0.781911	0.1
NLAPFFTFK	HLA-A*68:01	365	373	9	0.781416	0.22
YEQYIKWPW	HLA-B*44:03	1201	1209	9	0.781402	0.09
EILPVSMTK	HLA-A*11:01	720	728	9	0.780217	0.09
SVLNDIFSR	HLA-A*11:01	970	978	9	0.780197	0.09
RLQSLQTYV	HLA-A*02:03	995	1003	9	0.779805	0.06
VYYPDKVFR	HLA-A*33:01	36	44	9	0.779146	0.03
NLAPFFTFK	HLA-A*03:01	365	373	9	0.779097	0.1
NLAPFFTFK	HLA-A*11:01	365	373	9	0.777901	0.09
IEKSNIIRGW	HLA-B*44:03	93	102	10	0.777569	0.09
RLFRKSNLK	HLA-A*30:01	449	457	9	0.774723	0.02
IPFAMQMAY	HLA-B*53:01	891	899	9	0.771169	0.04
ADAGFIKQY	HLA-B*44:03	824	832	9	0.769592	0.1
APFFTFKCY	HLA-B*35:01	367	375	9	0.76955	0.09
TLKSFTVEK	HLA-A*30:01	297	305	9	0.766302	0.02
AEIRASANL	HLA-B*44:03	1011	1019	9	0.764604	0.1
LQIPFAMQM	HLA-B*15:01	889	897	9	0.763797	0.09
FIAGLIAIV	HLA-A*02:03	1215	1223	9	0.76346	0.07
YLQPRTFLLK	HLA-A*03:01	264	273	10	0.762757	0.12
TEILPVSMTK	HLA-A*03:01	719	728	10	0.762384	0.12
TLDSKTQSL	HLA-A*02:03	107	115	9	0.758786	0.07
AEVQIDRLI	HLA-B*40:01	984	992	9	0.758249	0.13
TVYDPLQPEL	HLA-A*68:02	1131	1140	10	0.758137	0.06
GVFVSNGTHW	HLA-B*57:01	1088	1097	10	0.757943	0.25
RVQPTESIVR	HLA-A*31:01	314	323	10	0.756377	0.08
SLGAENSVAY	HLA-B*15:01	693	702	10	0.756258	0.1
EFVFKNIDGY	HLA-A*26:01	187	196	10	0.75517	0.05
VYSSANNCTF	HLA-A*23:01	155	164	10	0.754859	0.06
VFVSNGTHW	HLA-A*24:02	1089	1097	9	0.754597	0.07
YEQYIKWPW	HLA-B*44:02	1201	1209	9	0.754025	0.08
SANNCTFEY	HLA-B*35:01	158	166	9	0.753348	0.1
EVFNATRFA	HLA-A*68:02	335	343	9	0.751835	0.07
VFVSNGTHW	HLA-A*23:01	1089	1097	9	0.750957	0.06
QSAPHGVVF	HLA-B*15:01	1049	1057	9	0.749927	0.1
GTITSGWTF	HLA-B*58:01	875	883	9	0.748029	0.15
NTSNQVAVLY	HLA-A*01:01	598	607	10	0.744843	0.08
PYRVVVLSF	HLA-A*23:01	502	510	9	0.742903	0.07
GVYYPDKVFR	HLA-A*68:01	35	44	10	0.741864	0.27
VVFLHVTYV	HLA-A*02:01	1055	1063	9	0.74167	0.11
INITRFQTL	HLA-B*08:01	228	236	9	0.740901	0.05
EPVLKGVKL	HLA-B*08:01	1257	1265	9	0.740861	0.05
SSTASALGK	HLA-A*11:01	934	942	9	0.738311	0.11
QPRTFLLKY	HLA-B*35:01	266	274	9	0.738211	0.1
QIAPGQTGK	HLA-A*11:01	404	412	9	0.738116	0.11
QIAPGQTGK	HLA-A*03:01	404	412	9	0.735412	0.14
DGVYFASIEK	HLA-A*68:01	86	95	10	0.734912	0.27
NATNVVIKV	HLA-B*51:01	120	128	9	0.734906	0.06
QTYVTQQLIR	HLA-A*68:01	1000	1009	10	0.734679	0.27
IVRDLPQGF	HLA-B*15:01	207	215	9	0.733393	0.11
ATRFASVYAW	HLA-B*58:01	339	348	10	0.733299	0.16
ATRFASVYA	HLA-A*30:01	339	347	9	0.731415	0.04
TLDSKTQSL	HLA-A*02:06	107	115	9	0.730577	0.1
CYFPLRSYSF	HLA-A*24:02	483	492	10	0.730103	0.08
CYFPLRSYSF	HLA-A*23:01	483	492	10	0.729049	0.07
ADAGFIKQY	HLA-B*44:02	824	832	9	0.727507	0.09
KQGNFKNLR	HLA-A*31:01	178	186	9	0.724634	0.11
QLTPTWRVY	HLA-B*15:01	623	631	9	0.724015	0.12
TLLALHRSY	HLA-B*15:01	235	243	9	0.72265	0.12
QTQTKSHRR	HLA-A*68:01	670	678	9	0.722194	0.29
IYSKHTPII	HLA-A*23:01	199	207	9	0.719292	0.08
SVASQSIIAY	HLA-B*15:01	681	690	10	0.718454	0.12
KRSFIEDLLF	HLA-B*58:01	809	818	10	0.718378	0.17
SEPVLKGVKL	HLA-B*07:02	1256	1265	10	0.718257	0.11
VTYVPAQEK	HLA-A*68:01	1060	1068	9	0.718109	0.3
RQIAPGQTGK	HLA-A*11:01	403	412	10	0.715172	0.13
KSNIIRGWIF	HLA-B*57:01	95	104	10	0.712739	0.29
PYRVVVLSF	HLA-A*24:02	502	510	9	0.711831	0.09
SVASQSIIAY	HLA-A*26:01	681	690	10	0.710856	0.06
HVTYVPAQEK	HLA-A*11:01	1059	1068	10	0.706779	0.13
GVLTESNKK	HLA-A*11:01	545	553	9	0.704285	0.14
QIPFAMQMAY	HLA-B*35:01	890	899	10	0.702727	0.12
QIAPGQTGK	HLA-A*68:01	404	412	9	0.702055	0.32
FVFKNIDGY	HLA-B*35:01	188	196	9	0.69975	0.12
LGKYEQYIKW	HLA-B*57:01	1198	1207	10	0.698299	0.3
FIAGLIAIV	HLA-A*02:06	1215	1223	9	0.697944	0.11
NCVADYSVLY	HLA-A*26:01	355	364	10	0.696726	0.06
NLDSKVGGNY	HLA-A*01:01	435	444	10	0.696259	0.1
NVYADSFVIR	HLA-A*33:01	389	398	10	0.695997	0.07
QIYKTPPIKY	HLA-A*30:02	782	791	10	0.694062	0.06
VVFLHVTYV	HLA-A*68:02	1055	1063	9	0.693503	0.08
SSANNCTFEY	HLA-A*01:01	157	166	10	0.691415	0.1
FDEDDSEPVL	HLA-B*40:01	1251	1260	10	0.691166	0.16
DIADTTDAV	HLA-A*68:02	563	571	9	0.691027	0.09
TSNQVAVLY	HLA-B*58:01	599	607	9	0.690801	0.19
SIIAYTMSL	HLA-A*02:06	686	694	9	0.69038	0.11
AGTITSGWTF	HLA-B*57:01	874	883	10	0.689438	0.31
FAMQMAYRF	HLA-B*35:01	893	901	9	0.68794	0.13
HWFVTQRNF	HLA-A*23:01	1096	1104	9	0.687107	0.09
SVYAWNRKR	HLA-A*33:01	344	352	9	0.686387	0.08
EYVSQPFLM	HLA-A*24:02	165	173	9	0.686017	0.11
STGSNVFQTR	HLA-A*31:01	632	641	10	0.683526	0.14
QTQTKSHRR	HLA-A*31:01	670	678	9	0.683152	0.14
DEVFNATRF	HLA-B*44:03	334	342	9	0.678896	0.15
GPKKSTNLV	HLA-B*07:02	521	529	9	0.678799	0.13
RSYSFRPTY	HLA-A*03:01	488	496	9	0.678521	0.18
SLIDLQELGK	HLA-A*03:01	1191	1200	10	0.677463	0.18
TVYDPLQPEL	HLA-A*02:06	1131	1140	10	0.677074	0.12
AEIRASANL	HLA-B*44:02	1011	1019	9	0.676171	0.11
KLNDLCFTNV	HLA-A*02:03	381	390	10	0.67519	0.11
LPLVSSQCV	HLA-B*51:01	8	16	9	0.673254	0.09
RFASVYAWNR	HLA-A*31:01	341	350	10	0.672968	0.15
SEPVLKGVKL	HLA-B*40:01	1256	1265	10	0.670789	0.17
RLFRKSNLK	HLA-A*11:01	449	457	9	0.67072	0.16
SVYAWNRKR	HLA-A*03:01	344	352	9	0.668534	0.19
IAIPTNFTI	HLA-B*58:01	707	715	9	0.668254	0.21
VYADSFVIR	HLA-A*33:01	390	398	9	0.667693	0.08
HSTQDLFLPF	HLA-B*57:01	49	58	10	0.665216	0.34
VYADSFVIR	HLA-A*31:01	390	398	9	0.664791	0.16
YTNSFTRGVY	HLA-A*01:01	28	37	10	0.661513	0.1
ASANLAATK	HLA-A*03:01	1015	1023	9	0.660646	0.2
KCYGVSPTK	HLA-A*03:01	373	381	9	0.660274	0.2
KCYGVSPTK	HLA-A*30:01	373	381	9	0.659228	0.06
FVIRGDEVR	HLA-A*68:01	395	403	9	0.658436	0.37
TSNQVAVLY	HLA-B*57:01	599	607	9	0.657685	0.34
ALNTLVKQL	HLA-A*02:01	953	961	9	0.657403	0.16
GAEYVNNSY	HLA-A*01:01	647	655	9	0.657228	0.11
HWFVTQRNF	HLA-A*24:02	1096	1104	9	0.656466	0.12
QVAVLYQGV	HLA-A*68:02	602	610	9	0.655251	0.1
KSWMESEFR	HLA-A*31:01	146	154	9	0.653923	0.17
KSFTVEKGIY	HLA-B*57:01	299	308	10	0.653254	0.34
RLNEVAKNL	HLA-A*02:01	1180	1188	9	0.652653	0.16
VTYVPAQEK	HLA-A*30:01	1060	1068	9	0.651559	0.06
FPQSAPHGVV	HLA-B*51:01	1047	1056	10	0.65136	0.09
LPIGINITR	HLA-A*68:01	224	232	9	0.651161	0.38
RFQTLLALHR	HLA-A*31:01	232	241	10	0.649947	0.18
LTPGDSSSGW	HLA-B*57:01	244	253	10	0.6494	0.35
VLYENQKLI	HLA-A*02:03	910	918	9	0.648983	0.12
DIFSRLDKV	HLA-A*68:02	974	982	9	0.648972	0.11
LPFFSNVTWF	HLA-B*35:01	56	65	10	0.648367	0.14
CVADYSVLY	HLA-A*01:01	356	364	9	0.64603	0.11
QYIKWPWYIW	HLA-A*23:01	1203	1212	10	0.645985	0.1
EYVSQPFLM	HLA-A*23:01	165	173	9	0.644477	0.1
VFAQVKQIY	HLA-A*30:02	776	784	9	0.644353	0.08
ILPDPSKPSK	HLA-A*03:01	800	809	10	0.643677	0.21
RLQSLQTYV	HLA-A*02:06	995	1003	9	0.64316	0.14
KTSVDCTMY	HLA-A*01:01	728	736	9	0.642966	0.12
TECSNLLLQY	HLA-B*44:02	742	751	10	0.642665	0.12
FIAGLIAIV	HLA-A*02:01	1215	1223	9	0.641405	0.17
VASQSIIAY	HLA-A*30:02	682	690	9	0.641131	0.08
DAVRDPQTL	HLA-B*51:01	569	577	9	0.639281	0.1
TLADAGFIK	HLA-A*11:01	822	830	9	0.639216	0.18
YYVGYLQPR	HLA-A*33:01	260	268	9	0.638012	0.09
LITGRLQSL	HLA-B*08:01	991	999	9	0.63729	0.08
KIADYNYKL	HLA-A*32:01	412	420	9	0.634457	0.05
LLAGTITSGW	HLA-B*57:01	872	881	10	0.633888	0.36
VLPFNDGVYF	HLA-B*53:01	81	90	10	0.63303	0.07
QIYKTPPIK	HLA-A*30:01	782	790	9	0.631297	0.06
YIKWPWYIW	HLA-B*57:01	1204	1212	9	0.630823	0.37
HADQLTPTW	HLA-B*35:01	620	628	9	0.630203	0.15
AYYVGYLQPR	HLA-A*31:01	259	268	10	0.627498	0.21
TLKSFTVEK	HLA-A*68:01	297	305	9	0.623075	0.43
SANNCTFEY	HLA-A*30:02	158	166	9	0.62244	0.09
SSVLNDIFSR	HLA-A*68:01	969	978	10	0.622354	0.43
GLTVLPPLL	HLA-A*02:01	852	860	9	0.622173	0.18
LPPAYTNSF	HLA-B*53:01	24	32	9	0.62158	0.07
GVYYPDKVF	HLA-B*15:01	35	43	9	0.619435	0.2
QLTPTWRVY	HLA-A*30:02	623	631	9	0.619267	0.09
YSKHTPIIVR	HLA-A*68:01	200	209	10	0.619052	0.43
NLNESLIDL	HLA-A*02:01	1187	1195	9	0.618877	0.18
NTQEVFAQV	HLA-A*02:06	772	780	9	0.61807	0.15
QIYKTPPIKY	HLA-B*15:01	782	791	10	0.617913	0.2
TSNQVAVLY	HLA-B*35:01	599	607	9	0.6179	0.15
KTSVDCTMY	HLA-A*30:02	728	736	9	0.617596	0.1
KGIYQTSNFR	HLA-A*31:01	305	314	10	0.617169	0.21
NIDGYFKIY	HLA-A*01:01	192	200	9	0.616114	0.13
LQIPFAMQM	HLA-A*02:06	889	897	9	0.61392	0.15
QYIKWPWYIW	HLA-A*24:02	1203	1212	10	0.613352	0.14
VLPFNDGVYF	HLA-B*35:01	81	90	10	0.613298	0.16
VQPTESIVRF	HLA-B*53:01	315	324	10	0.612597	0.07
FASVYAWNR	HLA-A*68:01	342	350	9	0.611074	0.45
ETKCTLKSF	HLA-A*26:01	293	301	9	0.610601	0.08
LPFNDGVYF	HLA-B*51:01	82	90	9	0.610415	0.12
VLHSTQDLF	HLA-B*15:01	47	55	9	0.609724	0.21
LPPLLTDEM	HLA-B*35:01	856	864	9	0.608235	0.16
RFDNPVLPF	HLA-A*24:02	76	84	9	0.606479	0.14
QSAPHGVVF	HLA-B*35:01	1049	1057	9	0.605672	0.16
FVFKNIDGY	HLA-B*15:01	188	196	9	0.603024	0.21
TGSNVFQTR	HLA-A*68:01	633	641	9	0.603019	0.47
HLMSFPQSA	HLA-A*02:06	1043	1051	9	0.601563	0.17
AQKFKGLTVL	HLA-B*15:01	847	856	10	0.598024	0.21
NSFTRGVYY	HLA-A*01:01	30	38	9	0.597285	0.14
FQFCNDPFL	HLA-A*02:06	131	139	9	0.596191	0.17
SVYAWNRKR	HLA-A*11:01	344	352	9	0.596094	0.21
NSIAIPTNF	HLA-B*58:01	705	713	9	0.59572	0.25
QTKSHRRAR	HLA-A*31:01	672	680	9	0.594333	0.24
IAIPTNFTI	HLA-B*57:01	707	715	9	0.593982	0.41
ASVYAWNRK	HLA-A*11:01	343	351	9	0.59342	0.21
GVFVSNGTHW	HLA-B*58:01	1088	1097	10	0.592182	0.26
AAEIRASANL	HLA-B*40:01	1010	1019	10	0.591426	0.21
YRLFRKSNLK	HLA-A*03:01	448	457	10	0.591204	0.25
RVYSTGSNVF	HLA-A*32:01	629	638	10	0.589889	0.06
KSTNLVKNK	HLA-A*11:01	524	532	9	0.588891	0.21
ALDPLSETK	HLA-A*11:01	287	295	9	0.588815	0.21
GIYQTSNFR	HLA-A*31:01	306	314	9	0.587274	0.25
FERDISTEIY	HLA-B*44:03	459	468	10	0.586808	0.2
YPDKVFRSSV	HLA-B*07:02	38	47	10	0.586215	0.19
GIYQTSNFR	HLA-A*68:01	306	314	9	0.586097	0.5
GVVFLHVTY	HLA-B*15:01	1054	1062	9	0.585418	0.22
RSYSFRPTY	HLA-A*11:01	488	496	9	0.581771	0.22
KSTNLVKNK	HLA-A*03:01	524	532	9	0.581593	0.26
FPNITNLCPF	HLA-B*35:01	324	333	10	0.581019	0.18
NFTISVTTEI	HLA-A*68:02	712	721	10	0.580993	0.14
SIIAYTMSL	HLA-A*02:01	686	694	9	0.580032	0.21
KQIYKTPPIK	HLA-A*30:01	781	790	10	0.5792	0.09
EVAKNLNESL	HLA-A*68:02	1183	1192	10	0.579163	0.14
ASVYAWNRKR	HLA-A*31:01	343	352	10	0.578807	0.26
NSIAIPTNF	HLA-B*57:01	705	713	9	0.578173	0.43
RLFRKSNLK	HLA-A*31:01	449	457	9	0.576303	0.26
RLITGRLQSL	HLA-A*02:03	990	999	10	0.576159	0.18
HSTQDLFLPF	HLA-B*58:01	49	58	10	0.575502	0.27
KSFTVEKGIY	HLA-A*30:02	299	308	10	0.574093	0.11
VTLADAGFIK	HLA-A*11:01	821	830	10	0.57408	0.23
DEDDSEPVL	HLA-B*40:01	1252	1260	9	0.57095	0.22
TLLALHRSY	HLA-A*30:02	235	243	9	0.5709	0.11
YFPLRSYSF	HLA-B*08:01	484	492	9	0.570827	0.11
SANNCTFEY	HLA-A*01:01	158	166	9	0.570386	0.15
HVISGTNGTK	HLA-A*11:01	66	75	10	0.569282	0.23
YSKHTPIIVR	HLA-A*31:01	200	209	10	0.569048	0.27
GVYYPDKVFR	HLA-A*11:01	35	44	10	0.566756	0.23
VLKGVKLHY	HLA-A*03:01	1259	1267	9	0.565504	0.27
LTDEMIAQY	HLA-A*30:02	860	868	9	0.565227	0.12
LTDEMIAQYT	HLA-A*01:01	860	869	10	0.563645	0.16
NSFTRGVYY	HLA-A*30:02	30	38	9	0.563454	0.12
FAMQMAYRF	HLA-B*53:01	893	901	9	0.56343	0.1
KIADYNYKL	HLA-A*02:03	412	420	9	0.563133	0.19
KLPDDFTGCV	HLA-A*02:01	419	428	10	0.562841	0.23
RLDKVEAEV	HLA-A*02:06	978	986	9	0.562526	0.19
KVGGNYNYLY	HLA-A*30:02	439	448	10	0.561875	0.12
LLFNKVTLA	HLA-A*02:06	816	824	9	0.560973	0.19
LPFFSNVTWF	HLA-B*53:01	56	65	10	0.559641	0.1
HQPYRVVVL	HLA-B*08:01	500	508	9	0.559514	0.12
SIIAYTMSL	HLA-A*02:03	686	694	9	0.55817	0.2
KLPDDFTGCV	HLA-A*02:03	419	428	10	0.556071	0.2
LTPGDSSSGW	HLA-B*53:01	244	253	10	0.555638	0.1
TLADAGFIK	HLA-A*03:01	822	830	9	0.555592	0.28
SVASQSIIAY	HLA-A*30:02	681	690	10	0.555378	0.13
FAMQMAYRF	HLA-B*58:01	893	901	9	0.55535	0.28
SQILPDPSK	HLA-A*11:01	798	806	9	0.555075	0.25
HVISGTNGTK	HLA-A*03:01	66	75	10	0.554543	0.28
ISSVLNDIF	HLA-B*58:01	968	976	9	0.554349	0.28
KIYSKHTPI	HLA-A*32:01	198	206	9	0.553766	0.07
EPVLKGVKL	HLA-B*07:02	1257	1265	9	0.553414	0.21
DGYFKIYSK	HLA-A*68:01	194	202	9	0.55328	0.55
VLYNLAPFF	HLA-A*32:01	362	370	9	0.552682	0.07
NTLVKQLSSK	HLA-A*68:01	955	964	10	0.552314	0.56
STQDLFLPFF	HLA-B*57:01	50	59	10	0.552122	0.47
GTITSGWTF	HLA-A*32:01	875	883	9	0.550974	0.08
GYLQPRTFLL	HLA-A*24:02	263	272	10	0.549374	0.17
GIYQTSNFR	HLA-A*11:01	306	314	9	0.547005	0.25
NYNYLYRLFR	HLA-A*33:01	443	452	10	0.545544	0.13
YNYLYRLFR	HLA-A*33:01	444	452	9	0.544741	0.13
RFDNPVLPF	HLA-A*23:01	76	84	9	0.544699	0.14
RVYSTGSNV	HLA-A*30:01	629	637	9	0.543326	0.1
LTDEMIAQY	HLA-B*35:01	860	868	9	0.541109	0.21
GVYFASIEK	HLA-A*68:01	87	95	9	0.540993	0.57
SVLNDIFSR	HLA-A*33:01	970	978	9	0.540954	0.14
GIYQTSNFR	HLA-A*03:01	306	314	9	0.540742	0.29
PFFSNVTWF	HLA-A*23:01	57	65	9	0.540445	0.14
DLLFNKVTL	HLA-B*08:01	815	823	9	0.539186	0.13
IVRDLPQGF	HLA-B*57:01	207	215	9	0.538367	0.49
VFVSNGTHWF	HLA-A*24:02	1089	1098	10	0.537769	0.18
DLPIGINITR	HLA-A*33:01	223	232	10	0.536875	0.14
VQIDRLITGR	HLA-A*31:01	986	995	10	0.536572	0.31
YSFRPTYGV	HLA-A*02:06	490	498	9	0.534041	0.21
KLNDLCFTNV	HLA-A*02:01	381	390	10	0.533416	0.24
KLPDDFTGCV	HLA-A*02:06	419	428	10	0.532999	0.21
CVADYSVLY	HLA-B*35:01	356	364	9	0.532646	0.22
NSFTRGVYY	HLA-B*35:01	30	38	9	0.532345	0.22
SQSIIAYTM	HLA-B*15:01	684	692	9	0.532235	0.26
LAGTITSGW	HLA-B*53:01	873	881	9	0.532125	0.12
IANQFNSAI	HLA-B*51:01	918	926	9	0.531818	0.16
EILPVSMTK	HLA-A*03:01	720	728	9	0.531629	0.3
LTPGDSSSGW	HLA-B*58:01	244	253	10	0.530312	0.3
CVADYSVLY	HLA-A*30:02	356	364	9	0.53021	0.15
ANQFNSAIGK	HLA-A*03:01	919	928	10	0.530033	0.3
SVASQSIIAY	HLA-B*35:01	681	690	10	0.529484	0.22
QIITTDNTF	HLA-B*15:01	1108	1116	9	0.529365	0.26
DPLQPELDSF	HLA-B*53:01	1134	1143	10	0.526614	0.12
RVDFCGKGY	HLA-A*01:01	1034	1042	9	0.526344	0.18
LPPAYTNSF	HLA-B*51:01	24	32	9	0.52533	0.17
GYLQPRTFL	HLA-A*24:02	263	271	9	0.523018	0.18
YTNSFTRGVY	HLA-A*30:02	28	37	10	0.522409	0.16
ALDPLSETK	HLA-A*03:01	287	295	9	0.52164	0.31
VQPTESIVRF	HLA-B*15:01	315	324	10	0.520314	0.27
QTLLALHRSY	HLA-B*57:01	234	243	10	0.517764	0.52
IYQTSNFRV	HLA-A*24:02	307	315	9	0.517604	0.18
TGSNVFQTR	HLA-A*31:01	633	641	9	0.517116	0.34
KGIYQTSNFR	HLA-A*03:01	305	314	10	0.516391	0.32
RVYSTGSNVF	HLA-A*24:02	629	638	10	0.516328	0.18
ATRFASVYAW	HLA-A*32:01	339	348	10	0.515027	0.1
SVLNDIFSRL	HLA-A*02:03	970	979	10	0.514875	0.23
STQDLFLPF	HLA-A*32:01	50	58	9	0.51427	0.1
FELLHAPATV	HLA-A*02:01	510	519	10	0.513156	0.26
RLNEVAKNL	HLA-A*32:01	1180	1188	9	0.513013	0.1
SVAYSNNSI	HLA-A*68:02	699	707	9	0.512883	0.18
GYLQPRTFLL	HLA-A*23:01	263	272	10	0.512651	0.15
SVTTEILPV	HLA-A*02:06	716	724	9	0.511187	0.24
QTQTKSHRR	HLA-A*33:01	670	678	9	0.510736	0.15
SFKEELDKY	HLA-A*30:02	1142	1150	9	0.508894	0.16
AQALNTLVK	HLA-A*11:01	951	959	9	0.508732	0.29
LQPRTFLLKY	HLA-B*15:01	265	274	10	0.508417	0.29
IYKTPPIKY	HLA-A*24:02	783	791	9	0.50776	0.19
KQIYKTPPI	HLA-A*02:06	781	789	9	0.50734	0.25
VFVSNGTHWF	HLA-A*23:01	1089	1098	10	0.506266	0.16
LQELGKYEQY	HLA-B*15:01	1195	1204	10	0.505374	0.29
LLALHRSYL	HLA-B*08:01	236	244	9	0.50463	0.15
SLIDLQELGK	HLA-A*11:01	1191	1200	10	0.503672	0.29
YNLAPFFTFK	HLA-A*03:01	364	373	10	0.502865	0.33
GVYFASIEK	HLA-A*30:01	87	95	9	0.502712	0.14
FIAGLIAIV	HLA-A*68:02	1215	1223	9	0.501049	0.19
RVYSTGSNV	HLA-A*02:03	629	637	9	0.500517	0.24
DEVFNATRF	HLA-B*44:02	334	342	9	0.49902	0.2
LPFFSNVTW	HLA-B*57:01	56	64	9	0.498723	0.54
ASANLAATK	HLA-A*68:01	1015	1023	9	0.498553	0.65
FPQSAPHGV	HLA-B*07:02	1047	1055	9	0.496693	0.25
KSTNLVKNK	HLA-A*30:01	524	532	9	0.495913	0.14
VLYENQKLI	HLA-A*02:01	910	918	9	0.495902	0.26
QPTESIVRF	HLA-B*51:01	316	324	9	0.495863	0.19
KIYSKHTPI	HLA-A*30:01	198	206	9	0.495841	0.14
GSFCTQLKR	HLA-A*11:01	752	760	9	0.495389	0.3
FASVYAWNR	HLA-A*33:01	342	350	9	0.494019	0.16
FAMQMAYRF	HLA-B*57:01	893	901	9	0.49374	0.54
LPFFSNVTW	HLA-B*58:01	56	64	9	0.49366	0.33
RKSNLKPFER	HLA-A*31:01	452	461	10	0.493077	0.37
NSFTRGVYY	HLA-A*26:01	30	38	9	0.492899	0.12
KVFRSSVLH	HLA-A*11:01	41	49	9	0.492404	0.3
TLKSFTVEK	HLA-A*31:01	297	305	9	0.491043	0.38
WTAGAAAYY	HLA-A*30:02	253	261	9	0.490828	0.18
VASQSIIAY	HLA-B*58:01	682	690	9	0.489747	0.33
LPFFSNVTW	HLA-B*51:01	56	64	9	0.488507	0.2
GYLQPRTFL	HLA-A*23:01	263	271	9	0.487874	0.17
KLQDVVNHNA	HLA-A*02:01	942	951	10	0.487713	0.27
KWPWYIWLGF	HLA-A*24:02	1206	1215	10	0.48691	0.2
GTHWFVTQR	HLA-A*03:01	1094	1102	9	0.486307	0.36
KWPWYIWLGF	HLA-A*23:01	1206	1215	10	0.48608	0.17
STASALGKL	HLA-A*68:02	935	943	9	0.485571	0.21
RISNCVADY	HLA-A*30:02	352	360	9	0.484483	0.18
EILDITPCSF	HLA-A*26:01	578	587	10	0.484378	0.12
TEILPVSMTK	HLA-A*68:01	719	728	10	0.483356	0.67
IGAGICASY	HLA-A*30:02	661	669	9	0.482045	0.18
NTSNQVAVL	HLA-A*68:02	598	606	9	0.481301	0.21
DSFKEELDKY	HLA-A*01:01	1141	1150	10	0.481064	0.2
FCNDPFLDY	HLA-B*35:01	133	141	9	0.481039	0.24
WMESEFRVY	HLA-B*15:01	148	156	9	0.480932	0.32
AGTITSGWTF	HLA-B*58:01	874	883	10	0.479615	0.34
RSFIEDLLF	HLA-A*32:01	810	818	9	0.479418	0.11
VYDPLQPEL	HLA-B*08:01	1132	1140	9	0.479112	0.16
QTKSHRRAR	HLA-A*33:01	672	680	9	0.47849	0.18
GVYYPDKVFR	HLA-A*03:01	35	44	10	0.477862	0.37
WTFGAGAAL	HLA-A*68:02	881	889	9	0.477819	0.21
NTSNQVAVLY	HLA-A*26:01	598	607	10	0.476654	0.12
VGYLQPRTF	HLA-B*57:01	262	270	9	0.476575	0.56
TLADAGFIK	HLA-A*68:01	822	830	9	0.476129	0.69
KVFRSSVLH	HLA-A*30:01	41	49	9	0.474763	0.16
STQDLFLPF	HLA-B*57:01	50	58	9	0.474382	0.56
RQIAPGQTGK	HLA-A*30:01	403	412	10	0.473041	0.16
QPTESIVRF	HLA-B*07:02	316	324	9	0.472976	0.27
IPTNFTISV	HLA-B*07:02	709	717	9	0.472945	0.27
VFKNIDGYF	HLA-A*24:02	189	197	9	0.472749	0.21
YSSANNCTF	HLA-B*58:01	156	164	9	0.472573	0.34
ASANLAATK	HLA-A*30:01	1015	1023	9	0.471795	0.16
RASANLAATK	HLA-A*03:01	1014	1023	10	0.471098	0.38
RVDFCGKGY	HLA-A*30:02	1034	1042	9	0.470607	0.2
DSKTQSLLI	HLA-B*51:01	109	117	9	0.470018	0.22
QIYKTPPIKY	HLA-A*03:01	782	791	10	0.469469	0.39
TLVKQLSSK	HLA-A*11:01	956	964	9	0.4689	0.33
LTDEMIAQY	HLA-B*58:01	860	868	9	0.467999	0.35
RASANLAATK	HLA-A*11:01	1014	1023	10	0.466715	0.33
IYKTPPIKY	HLA-A*23:01	783	791	9	0.465004	0.19
KLQDVVNHNA	HLA-A*02:03	942	951	10	0.464467	0.28
ECVLGQSKR	HLA-A*68:01	1026	1034	9	0.464311	0.71
RLFRKSNLKP	HLA-A*03:01	449	458	10	0.463635	0.4
SSANNCTFEY	HLA-A*30:02	157	166	10	0.463277	0.2
LRSYSFRPTY	HLA-B*57:01	487	496	10	0.462908	0.58
TTRTQLPPA	HLA-A*30:01	19	27	9	0.46289	0.17
DPLQPELDSF	HLA-B*35:01	1134	1143	10	0.462749	0.25
AALQIPFAM	HLA-B*35:01	887	895	9	0.462137	0.25
PFFSNVTWF	HLA-A*24:02	57	65	9	0.462093	0.22
LPPAYTNSF	HLA-B*07:02	24	32	9	0.461961	0.28
SLSSTASAL	HLA-A*02:03	932	940	9	0.461783	0.28
SSTASALGK	HLA-A*03:01	934	942	9	0.460777	0.4
FERDISTEIY	HLA-B*15:01	459	468	10	0.460469	0.35
VFKNIDGYF	HLA-A*23:01	189	197	9	0.460029	0.19
TSNQVAVLY	HLA-B*15:01	599	607	9	0.459562	0.35
ANQFNSAIGK	HLA-A*11:01	919	928	10	0.459415	0.35
QLPPAYTNSF	HLA-A*24:02	23	32	10	0.458879	0.22
YNYLYRLFR	HLA-A*31:01	444	452	9	0.456877	0.43
CVADYSVLY	HLA-B*15:01	356	364	9	0.456493	0.36
YHLMSFPQSA	HLA-A*02:03	1042	1051	10	0.456118	0.28
FCNDPFLDY	HLA-A*01:01	133	141	9	0.455787	0.22
FPNITNLCPF	HLA-B*53:01	324	333	10	0.454515	0.16
GQTGKIADY	HLA-A*30:02	408	416	9	0.454215	0.21
IPTNFTISV	HLA-B*35:01	709	717	9	0.453722	0.27
GVLTESNKK	HLA-A*03:01	545	553	9	0.452652	0.4
NESLIDLQEL	HLA-B*40:01	1189	1198	10	0.4524	0.31
SQCVNLTTR	HLA-A*31:01	13	21	9	0.451954	0.43
QPYRVVVLSF	HLA-B*07:02	501	510	10	0.451783	0.29
NGIGVTQNV	HLA-A*68:02	902	910	9	0.44936	0.23
KNIDGYFKIY	HLA-A*30:02	191	200	10	0.445822	0.22
SYQTQTKSHR	HLA-A*31:01	668	677	10	0.445665	0.44
TVYDPLQPEL	HLA-A*02:03	1131	1140	10	0.444648	0.29
GSFCTQLKR	HLA-A*31:01	752	760	9	0.444315	0.44
FNATRFASV	HLA-B*08:01	337	345	9	0.44423	0.2
FTISVTTEIL	HLA-A*68:02	713	722	10	0.443734	0.24
YNLAPFFTF	HLA-A*23:01	364	372	9	0.443124	0.2
TSNQVAVLY	HLA-A*26:01	599	607	9	0.442541	0.14
YPDKVFRSSV	HLA-B*51:01	38	47	10	0.4399	0.25
KIYSKHTPI	HLA-A*02:03	198	206	9	0.439809	0.29
YYVGYLQPR	HLA-A*31:01	260	268	9	0.439463	0.45
TYVTQQLIR	HLA-A*33:01	1001	1009	9	0.439206	0.22
YHLMSFPQSA	HLA-A*02:01	1042	1051	10	0.439192	0.32
ITRFQTLLA	HLA-A*30:01	230	238	9	0.438742	0.2
KEIDRLNEV	HLA-B*44:03	1176	1184	9	0.438248	0.3
ESNKKFLPF	HLA-B*08:01	549	557	9	0.438191	0.2
QTGKIADYNY	HLA-A*01:01	409	418	10	0.437978	0.24
WTAGAAAYY	HLA-A*68:01	253	261	9	0.437904	0.76
FERDISTEIY	HLA-B*44:02	459	468	10	0.437515	0.24
FPQSAPHGV	HLA-B*35:01	1047	1055	9	0.437126	0.29
VLYNLAPFF	HLA-B*15:01	362	370	9	0.436542	0.4
FVFKNIDGY	HLA-A*30:02	188	196	9	0.435517	0.23
NGTHWFVTQR	HLA-A*33:01	1093	1102	10	0.43473	0.22
ALQIPFAMQM	HLA-B*15:01	888	897	10	0.434399	0.4
ISSVLNDIF	HLA-B*57:01	968	976	9	0.434029	0.64
YFPLRSYSFR	HLA-A*33:01	484	493	10	0.433408	0.22
IEDLLFNKV	HLA-B*40:01	813	821	9	0.433395	0.33
LLAGTITSGW	HLA-B*58:01	872	881	10	0.433085	0.38
KLPDDFTGC	HLA-A*02:06	419	427	9	0.432817	0.34
FVSNGTHWF	HLA-A*26:01	1090	1098	9	0.431696	0.15
VFVSNGTHW	HLA-B*58:01	1089	1097	9	0.43061	0.38
GTITSGWTF	HLA-B*15:01	875	883	9	0.430581	0.4
GAAAYYVGY	HLA-A*30:02	256	264	9	0.428567	0.24
KAHFPREGVF	HLA-B*57:01	1081	1090	10	0.426537	0.65
VASQSIIAY	HLA-A*01:01	682	690	9	0.42647	0.25
AQVKQIYKT	HLA-A*02:06	778	786	9	0.426345	0.35
TLVKQLSSKF	HLA-B*15:01	956	965	10	0.425295	0.41
CYGVSPTKL	HLA-A*24:02	374	382	9	0.424143	0.24
FAQVKQIYK	HLA-A*68:01	777	785	9	0.423831	0.79
VFVSNGTHW	HLA-B*57:01	1089	1097	9	0.423598	0.66
KEIDRLNEV	HLA-B*44:02	1176	1184	9	0.423281	0.25
TYGVGHQPYR	HLA-A*33:01	495	504	10	0.422583	0.25
GTHWFVTQR	HLA-A*33:01	1094	1102	9	0.422018	0.25
AQKFKGLTV	HLA-B*15:01	847	855	9	0.421333	0.41
RVYSTGSNV	HLA-A*02:06	629	637	9	0.420746	0.35
NQFNSAIGK	HLA-A*11:01	920	928	9	0.420485	0.39
TESNKKFLPF	HLA-B*44:02	548	557	10	0.419839	0.25
LTDEMIAQY	HLA-A*26:01	860	868	9	0.419837	0.16
VASQSIIAY	HLA-B*57:01	682	690	9	0.418371	0.66
AARDLICAQK	HLA-A*30:01	840	849	10	0.418143	0.23
FTISVTTEI	HLA-A*02:03	713	721	9	0.41683	0.32
FIEDLLFNK	HLA-A*68:01	812	820	9	0.416738	0.81
LVKQLSSKF	HLA-B*57:01	957	965	9	0.415779	0.67
FELLHAPATV	HLA-A*02:03	510	519	10	0.415603	0.32
YTNSFTRGV	HLA-A*02:06	28	36	9	0.415092	0.36
KSNLKPFER	HLA-A*11:01	453	461	9	0.414632	0.4
NLNESLIDL	HLA-A*02:03	1187	1195	9	0.414566	0.32
NSFTRGVYY	HLA-A*68:01	30	38	9	0.414371	0.81
KQIYKTPPIK	HLA-A*11:01	781	790	10	0.414021	0.4
QTYVTQQLI	HLA-B*57:01	1000	1008	9	0.413312	0.68
LQTYVTQQL	HLA-A*02:06	999	1007	9	0.41247	0.36
LGAENSVAY	HLA-B*15:01	694	702	9	0.412412	0.42
GWTAGAAAYY	HLA-A*30:02	252	261	10	0.411498	0.26
RSYSFRPTY	HLA-A*31:01	488	496	9	0.411098	0.51
KSFTVEKGI	HLA-B*57:01	299	307	9	0.410858	0.69
RLITGRLQSL	HLA-A*02:01	990	999	10	0.410041	0.35
WMESEFRVY	HLA-A*01:01	148	156	9	0.410012	0.26
TVYDPLQPEL	HLA-A*02:01	1131	1140	10	0.409155	0.35
SSVLNDIFSR	HLA-A*31:01	969	978	10	0.408861	0.51
QLKRALTGI	HLA-A*02:03	757	765	9	0.407295	0.33
LLALHRSYL	HLA-A*02:03	236	244	9	0.406562	0.33
QYGSFCTQL	HLA-A*24:02	750	758	9	0.405495	0.26
IHADQLTPTW	HLA-B*53:01	619	628	10	0.405424	0.18
VISGTNGTK	HLA-A*03:01	67	75	9	0.404669	0.48
RVQPTESIVR	HLA-A*11:01	314	323	10	0.403998	0.42
RLDKVEAEV	HLA-A*02:03	978	986	9	0.403746	0.34
EVFAQVKQI	HLA-A*26:01	775	783	9	0.403279	0.17
DAVRDPQTL	HLA-B*35:01	569	577	9	0.403245	0.32
DGYFKIYSK	HLA-A*33:01	194	202	9	0.401222	0.27
YIKWPWYIW	HLA-A*32:01	1204	1212	9	0.401025	0.16
SALGKLQDV	HLA-A*02:06	938	946	9	0.400622	0.38
TKTSVDCTMY	HLA-A*01:01	727	736	10	0.400359	0.27
DYHKNNKSW	HLA-A*24:02	140	148	9	0.400259	0.26
VVIGIVNNTV	HLA-A*68:02	1123	1132	10	0.400091	0.28
FLPFFSNVTW	HLA-B*35:01	55	64	10	0.399642	0.32
SSKFGAISSV	HLA-A*68:02	962	971	10	0.39951	0.28
VLSFELLHA	HLA-A*02:03	507	515	9	0.399	0.34
STGSNVFQTR	HLA-A*11:01	632	641	10	0.398739	0.43
VASQSIIAY	HLA-B*53:01	682	690	9	0.398403	0.19
ADQLTPTWRV	HLA-A*02:06	621	630	10	0.398089	0.38
TGSNVFQTR	HLA-A*33:01	633	641	9	0.397693	0.27
TNSFTRGVYY	HLA-A*30:02	29	38	10	0.396487	0.27
SIIAYTMSL	HLA-A*68:02	686	694	9	0.393935	0.28
YGVGHQPYR	HLA-A*68:01	496	504	9	0.393852	0.87
YVTQQLIRA	HLA-A*02:06	1002	1010	9	0.393796	0.39
YTNSFTRGVY	HLA-A*26:01	28	37	10	0.391325	0.18
IGAEYVNNSY	HLA-A*01:01	646	655	10	0.390865	0.28
VGYLQPRTFL	HLA-A*24:02	262	271	10	0.390779	0.26
TESNKKFLPF	HLA-B*44:03	548	557	10	0.389745	0.33
KEIDRLNEV	HLA-A*02:06	1176	1184	9	0.389617	0.4
GAEYVNNSY	HLA-B*35:01	647	655	9	0.388541	0.33
LTDEMIAQY	HLA-B*57:01	860	868	9	0.387676	0.71
VLPFNDGVYF	HLA-B*15:01	81	90	10	0.387438	0.44
IVRDLPQGF	HLA-A*32:01	207	215	9	0.386819	0.16
SANLAATKM	HLA-B*35:01	1016	1024	9	0.386751	0.33
PTYGVGHQPY	HLA-A*30:02	494	503	10	0.386192	0.28
AQALNTLVK	HLA-A*03:01	951	959	9	0.385754	0.51
FAQVKQIYK	HLA-A*11:01	777	785	9	0.38485	0.44
YSSANNCTF	HLA-B*35:01	156	164	9	0.384582	0.33
VGGNYNYLY	HLA-A*30:02	440	448	9	0.384149	0.28
KTSVDCTMY	HLA-B*57:01	728	736	9	0.38378	0.72
GVVFLHVTY	HLA-A*30:02	1054	1062	9	0.383729	0.29
NVYADSFVIR	HLA-A*31:01	389	398	10	0.383163	0.57
LPVSMTKTSV	HLA-B*51:01	722	731	10	0.382919	0.32
VPVAIHADQL	HLA-B*07:02	615	624	10	0.382634	0.36
KSHRRARSV	HLA-A*30:01	674	682	9	0.381331	0.28
FPQSAPHGV	HLA-B*53:01	1047	1055	9	0.380916	0.2
QLPPAYTNSF	HLA-B*15:01	23	32	10	0.380664	0.45
ECSNLLLQY	HLA-B*35:01	743	751	9	0.378678	0.34
KSFTVEKGIY	HLA-B*58:01	299	308	10	0.378169	0.43
ILPDPSKPSK	HLA-A*11:01	800	809	10	0.377972	0.45
QIYKTPPIK	HLA-A*68:01	782	790	9	0.377952	0.9
ECSNLLLQY	HLA-A*26:01	743	751	9	0.37784	0.19
WTAGAAAYYV	HLA-A*68:02	253	262	10	0.377231	0.3
SVVNIQKEI	HLA-A*68:02	1170	1178	9	0.376375	0.3
LQTYVTQQL	HLA-B*15:01	999	1007	9	0.376088	0.46
FTISVTTEI	HLA-A*02:01	713	721	9	0.375875	0.4
YRLFRKSNL	HLA-B*08:01	448	456	9	0.375792	0.26
QPRTFLLKY	HLA-B*53:01	266	274	9	0.375619	0.21
CTLKSFTVEK	HLA-A*11:01	296	305	10	0.374903	0.46
EVFAQVKQI	HLA-B*51:01	775	783	9	0.374701	0.34
ASIEKSNIIR	HLA-A*68:01	91	100	10	0.374413	0.9
FVSNGTHWFV	HLA-A*68:02	1090	1099	10	0.374303	0.3
EVFAQVKQIY	HLA-A*68:01	775	784	10	0.373626	0.91
FVSNGTHWF	HLA-B*35:01	1090	1098	9	0.373487	0.34
AICHDGKAHF	HLA-B*15:01	1075	1084	10	0.372469	0.47
FPQSAPHGVV	HLA-B*07:02	1047	1056	10	0.372441	0.37
QEVFAQVKQI	HLA-B*44:03	774	783	10	0.372218	0.34
EPVLKGVKL	HLA-B*51:01	1257	1265	9	0.372046	0.34
FVFKNIDGY	HLA-A*68:01	188	196	9	0.370407	0.91
SIEKSNIIR	HLA-A*68:01	92	100	9	0.370023	0.91
QIITTDNTF	HLA-B*35:01	1108	1116	9	0.369495	0.35
SALEPLVDL	HLA-A*02:06	216	224	9	0.369483	0.43
FQFCNDPFL	HLA-A*02:01	131	139	9	0.369084	0.41
GWTAGAAAYY	HLA-A*01:01	252	261	10	0.366825	0.29
ASIEKSNIIR	HLA-A*31:01	91	100	10	0.366465	0.6
AQKFKGLTV	HLA-B*08:01	847	855	9	0.36574	0.28
DSEPVLKGV	HLA-A*68:02	1255	1263	9	0.365221	0.32
LPIGINITR	HLA-A*33:01	224	232	9	0.364545	0.32
QTYVTQQLIR	HLA-A*31:01	1000	1009	10	0.362243	0.62
FTISVTTEI	HLA-B*51:01	713	721	9	0.361993	0.37
NCYFPLRSY	HLA-A*30:02	482	490	9	0.361273	0.33
MIAQYTSAL	HLA-A*02:03	864	872	9	0.360459	0.4
KVFRSSVLH	HLA-A*30:02	41	49	9	0.359703	0.33
KPCNGVAGF	HLA-B*07:02	473	481	9	0.359654	0.39
RVQPTESIVR	HLA-A*03:01	314	323	10	0.359462	0.54
FEYVSQPFLM	HLA-B*40:01	164	173	10	0.359256	0.42
QTYVTQQLI	HLA-A*68:02	1000	1008	9	0.359238	0.32
KVFRSSVLH	HLA-A*31:01	41	49	9	0.358944	0.62
FASIEKSNI	HLA-B*51:01	90	98	9	0.358914	0.37
EQDKNTQEVF	HLA-B*15:01	768	777	10	0.358662	0.5
YNLAPFFTF	HLA-A*24:02	364	372	9	0.358372	0.29
FLPFQQFGR	HLA-A*68:01	554	562	9	0.358274	0.96
VVIKVCEFQF	HLA-B*57:01	124	133	10	0.357497	0.8
QIYKTPPIKY	HLA-A*26:01	782	791	10	0.356255	0.2
ELLHAPATV	HLA-A*68:02	511	519	9	0.356044	0.33
YSSANNCTF	HLA-B*57:01	156	164	9	0.355521	0.8
CVADYSVLY	HLA-A*68:01	356	364	9	0.355209	0.96
SWMESEFRVY	HLA-A*30:02	147	156	10	0.354502	0.33
DISGINASVV	HLA-A*68:02	1163	1172	10	0.353851	0.33
FLPFFSNVTW	HLA-B*57:01	55	64	10	0.353746	0.8
TSNQVAVLY	HLA-A*68:01	599	607	9	0.352705	0.97
NLAPFFTFK	HLA-A*33:01	365	373	9	0.35252	0.34
GSFCTQLKR	HLA-A*68:01	752	760	9	0.352407	0.97
AGCLIGAEY	HLA-A*30:02	642	650	9	0.352264	0.34
AQYTSALLA	HLA-A*02:06	866	874	9	0.351816	0.47
IAIPTNFTI	HLA-A*02:06	707	715	9	0.35167	0.47
QIDRLITGR	HLA-A*68:01	987	995	9	0.351529	0.97
STQDLFLPF	HLA-B*15:01	50	58	9	0.351445	0.51
IYQTSNFRV	HLA-A*23:01	307	315	9	0.350817	0.25
QLPPAYTNSF	HLA-A*23:01	23	32	10	0.350772	0.25
VLSFELLHA	HLA-A*02:01	507	515	9	0.350734	0.45
KTSVDCTMY	HLA-B*58:01	728	736	9	0.34981	0.47
YQTQTKSHRR	HLA-A*68:01	669	678	10	0.349303	0.97
NSFTRGVYY	HLA-B*15:01	30	38	9	0.347996	0.52
NSIAIPTNF	HLA-A*26:01	705	713	9	0.346315	0.21
NCVADYSVLY	HLA-A*01:01	355	364	10	0.346028	0.31
YTNSFTRGV	HLA-A*02:03	28	36	9	0.346	0.42
YLQPRTFLL	HLA-A*32:01	264	272	9	0.345894	0.21
RARSVASQS	HLA-A*30:01	678	686	9	0.345166	0.33
VLYNLAPFF	HLA-A*23:01	362	370	9	0.344965	0.25
NAQALNTLV	HLA-B*51:01	950	958	9	0.344412	0.4
STQDLFLPF	HLA-A*26:01	50	58	9	0.344143	0.21
STGSNVFQTR	HLA-A*33:01	632	641	10	0.343407	0.35
NLNESLIDL	HLA-A*02:06	1187	1195	9	0.343239	0.48
MIAQYTSAL	HLA-A*68:02	864	872	9	0.342602	0.34
QSAPHGVVF	HLA-A*32:01	1049	1057	9	0.34191	0.21
SVASQSIIAY	HLA-A*11:01	681	690	10	0.340989	0.52
LVKNKCVNF	HLA-B*08:01	528	536	9	0.340377	0.3
NSIAIPTNF	HLA-B*35:01	705	713	9	0.339725	0.38
SQILPDPSK	HLA-A*30:01	798	806	9	0.339684	0.34
TYGVGHQPYR	HLA-A*31:01	495	504	10	0.339087	0.66
SYQTQTKSHR	HLA-A*33:01	668	677	10	0.338552	0.35
DSKVGGNYNY	HLA-A*26:01	437	446	10	0.337749	0.21
SIIAYTMSL	HLA-A*32:01	686	694	9	0.337355	0.21
YLQPRTFLLK	HLA-A*11:01	264	273	10	0.336981	0.53
AQKFKGLTVL	HLA-A*02:06	847	856	10	0.336958	0.49
EQDKNTQEV	HLA-A*02:06	768	776	9	0.33688	0.49
DAVRDPQTL	HLA-B*53:01	569	577	9	0.336628	0.25
ECSNLLLQY	HLA-A*01:01	743	751	9	0.336613	0.32
ELLHAPATV	HLA-A*02:01	511	519	9	0.336419	0.48
MIAQYTSAL	HLA-B*07:02	864	872	9	0.33632	0.43
SFVIRGDEVR	HLA-A*68:01	394	403	10	0.33592	1.1
LVKNKCVNF	HLA-B*15:01	528	536	9	0.335721	0.55
RVVVLSFEL	HLA-A*32:01	504	512	9	0.335124	0.21
KLPDDFTGC	HLA-A*02:01	419	427	9	0.334903	0.48
NYLYRLFRK	HLA-A*33:01	445	453	9	0.334458	0.36
SPTKLNDLCF	HLA-B*53:01	378	387	10	0.333453	0.25
HWFVTQRNFY	HLA-A*30:02	1096	1105	10	0.333339	0.36
FTISVTTEI	HLA-A*26:01	713	721	9	0.332779	0.21
TGVLTESNKK	HLA-A*11:01	544	553	10	0.332729	0.54
ALNTLVKQL	HLA-A*02:06	953	961	9	0.332633	0.5
MIAQYTSAL	HLA-B*08:01	864	872	9	0.33241	0.31
PAYTNSFTR	HLA-A*68:01	26	34	9	0.331881	1.1
WTAGAAAYY	HLA-B*35:01	253	261	9	0.331721	0.39
VISGTNGTKR	HLA-A*68:01	67	76	10	0.331321	1.1
LLTDEMIAQY	HLA-B*15:01	859	868	10	0.330897	0.56
YSKHTPIIVR	HLA-A*33:01	200	209	10	0.330665	0.36
GINASVVNI	HLA-A*02:03	1166	1174	9	0.330579	0.45
GVYYPDKVFR	HLA-A*33:01	35	44	10	0.330452	0.36
LGKYEQYIKW	HLA-B*58:01	1198	1207	10	0.33025	0.5
SIIAYTMSL	HLA-B*08:01	686	694	9	0.330189	0.31
AVRDPQTLEI	HLA-A*30:01	570	579	10	0.330094	0.35
VLTESNKKF	HLA-B*15:01	546	554	9	0.329933	0.56
LPFNDGVYF	HLA-B*07:02	82	90	9	0.329782	0.43
PSKPSKRSF	HLA-B*57:01	804	812	9	0.329605	0.86
LPIGINITRF	HLA-B*51:01	224	233	10	0.329148	0.43
KPFERDIST	HLA-B*07:02	457	465	9	0.328583	0.44
IPFAMQMAY	HLA-B*51:01	891	899	9	0.328521	0.43
HQPYRVVVL	HLA-B*15:01	500	508	9	0.328377	0.56
STQDLFLPF	HLA-B*58:01	50	58	9	0.327613	0.52
RLNEVAKNL	HLA-A*02:06	1180	1188	9	0.327598	0.51
HVTYVPAQEK	HLA-A*30:01	1059	1068	10	0.326791	0.37
LPDDFTGCV	HLA-B*51:01	420	428	9	0.325956	0.43
VQPTESIVRF	HLA-B*35:01	315	324	10	0.325631	0.39
SSQCVNLTTR	HLA-A*31:01	12	21	10	0.325231	0.71
GFNCYFPLR	HLA-A*31:01	480	488	9	0.324844	0.71
SVLNDIFSRL	HLA-A*02:06	970	979	10	0.324824	0.52
KIYSKHTPI	HLA-B*08:01	198	206	9	0.324637	0.32
YGVGHQPYR	HLA-A*31:01	496	504	9	0.324371	0.71
GRLQSLQTY	HLA-A*30:02	994	1002	9	0.324253	0.38
IPTNFTISV	HLA-B*53:01	709	717	9	0.324037	0.26
FIKQYGDCL	HLA-B*08:01	828	836	9	0.323762	0.32
NTSNQVAVLY	HLA-A*30:02	598	607	10	0.323431	0.38
NTQEVFAQVK	HLA-A*11:01	772	781	10	0.323299	0.56
KLNDLCFTNV	HLA-A*02:06	381	390	10	0.323023	0.52
LPFQQFGRDI	HLA-B*51:01	555	564	10	0.322585	0.44
KSNIIRGWIF	HLA-B*58:01	95	104	10	0.322465	0.52
VEAEVQIDRL	HLA-B*44:03	982	991	10	0.322031	0.38
RASANLAATK	HLA-A*30:01	1014	1023	10	0.321031	0.38
GAEYVNNSY	HLA-A*30:02	647	655	9	0.321008	0.39
SFIEDLLFNK	HLA-A*11:01	811	820	10	0.320943	0.56
TNSFTRGVYY	HLA-A*01:01	29	38	10	0.320865	0.35
QFCNDPFLDY	HLA-A*30:02	132	141	10	0.319595	0.39
TPCSFGGVSV	HLA-B*07:02	583	592	10	0.319415	0.45
ESIVRFPNI	HLA-B*51:01	319	327	9	0.319087	0.44
QEVFAQVKQI	HLA-B*44:02	774	783	10	0.31908	0.34
VLNDIFSRL	HLA-A*32:01	971	979	9	0.318211	0.23
VTLADAGFIK	HLA-A*68:01	821	830	10	0.317847	1.1
NCYFPLRSY	HLA-B*35:01	482	490	9	0.317784	0.41
SKVGGNYNY	HLA-A*30:02	438	446	9	0.31758	0.39
LGAENSVAY	HLA-A*30:02	694	702	9	0.317344	0.39
ELLHAPATV	HLA-A*02:03	511	519	9	0.317281	0.47
VTLADAGFIK	HLA-A*03:01	821	830	10	0.317095	0.62
ESIVRFPNI	HLA-A*68:02	319	327	9	0.316674	0.38
GLTVLPPLL	HLA-A*02:03	852	860	9	0.316428	0.47
ESNKKFLPF	HLA-A*26:01	549	557	9	0.315557	0.23
NLAPFFTFK	HLA-A*31:01	365	373	9	0.314566	0.72
VYDPLQPEL	HLA-A*02:06	1132	1140	9	0.314486	0.54
RLITGRLQSL	HLA-A*02:06	990	999	10	0.313029	0.54
IGVTQNVLY	HLA-A*30:02	904	912	9	0.312847	0.41
MSFPQSAPH	HLA-A*68:01	1045	1053	9	0.312819	1.2
HADQLTPTWR	HLA-A*68:01	620	629	10	0.312632	1.2
TSVDCTMYI	HLA-A*68:02	729	737	9	0.312368	0.39
DSFKEELDKY	HLA-A*26:01	1141	1150	10	0.312308	0.24
CASYQTQTK	HLA-A*68:01	666	674	9	0.311985	1.2
TTRTQLPPAY	HLA-A*30:02	19	28	10	0.311293	0.41
RGVYYPDKVF	HLA-B*15:01	34	43	10	0.310843	0.6
VGYLQPRTFL	HLA-A*23:01	262	271	10	0.310776	0.29
DLICAQKFK	HLA-A*68:01	843	851	9	0.310482	1.2
FPREGVFVS	HLA-B*35:01	1084	1092	9	0.310374	0.41
NQFNSAIGK	HLA-A*03:01	920	928	9	0.310061	0.63
DCLGDIAAR	HLA-A*33:01	834	842	9	0.309984	0.41
HADQLTPTW	HLA-A*32:01	620	628	9	0.309795	0.24
WIFGTTLDSK	HLA-A*03:01	102	111	10	0.309697	0.64
NTSNQVAVLY	HLA-A*68:01	598	607	10	0.309036	1.2
LRSYSFRPTY	HLA-A*30:02	487	496	10	0.308866	0.42
KCYGVSPTK	HLA-A*11:01	373	381	9	0.307895	0.59
YLQPRTFLL	HLA-A*24:02	264	272	9	0.30782	0.33
RAAEIRASA	HLA-A*30:01	1009	1017	9	0.307578	0.41
QTYVTQQLI	HLA-B*58:01	1000	1008	9	0.307506	0.54
FIEDLLFNK	HLA-A*11:01	812	820	9	0.306918	0.59
DKVFRSSVL	HLA-B*08:01	40	48	9	0.30644	0.34
NVVIKVCEF	HLA-A*26:01	123	131	9	0.305959	0.24
VVFLHVTYV	HLA-B*51:01	1055	1063	9	0.305733	0.45
CTLKSFTVEK	HLA-A*03:01	296	305	10	0.305624	0.65
VLKGVKLHY	HLA-A*32:01	1259	1267	9	0.305119	0.25
DIFSRLDKV	HLA-B*51:01	974	982	9	0.30365	0.45
GAAAYYVGY	HLA-B*15:01	256	264	9	0.303395	0.62
VGYLQPRTF	HLA-B*58:01	262	270	9	0.303126	0.55
SVLNDIFSRL	HLA-A*68:02	970	979	10	0.302386	0.41
SLGAENSVAY	HLA-A*30:02	693	702	10	0.302374	0.44
NSIAIPTNF	HLA-B*53:01	705	713	9	0.302006	0.28
LPVSMTKTSV	HLA-B*07:02	722	731	10	0.302005	0.47
VASQSIIAY	HLA-A*26:01	682	690	9	0.301442	0.25
EPVLKGVKL	HLA-B*35:01	1257	1265	9	0.300872	0.42
GGNYNYLYR	HLA-A*31:01	441	449	9	0.299786	0.77
DYHKNNKSW	HLA-A*23:01	140	148	9	0.299668	0.29
FLDYHKNNK	HLA-A*03:01	138	146	9	0.299613	0.66
TSNQVAVLY	HLA-A*11:01	599	607	9	0.298663	0.6
FVSNGTHWFV	HLA-A*02:06	1090	1099	10	0.298254	0.57
KVEAEVQIDR	HLA-A*68:01	981	990	10	0.297639	1.2
VLKGVKLHY	HLA-A*30:01	1259	1267	9	0.296719	0.43
WTAGAAAYY	HLA-B*15:01	253	261	9	0.296637	0.65
GLTVLPPLL	HLA-A*02:06	852	860	9	0.296351	0.58
NASVVNIQK	HLA-A*11:01	1168	1176	9	0.296013	0.6
IAIPTNFTI	HLA-B*53:01	707	715	9	0.295888	0.29
PTYGVGHQPY	HLA-A*01:01	494	503	10	0.295707	0.38
FCNDPFLDY	HLA-A*30:02	133	141	9	0.29521	0.46
YGSFCTQLKR	HLA-A*68:01	751	760	10	0.294348	1.2
IGIVNNTVY	HLA-B*35:01	1125	1133	9	0.293947	0.43
DVVNHNAQA	HLA-A*68:02	945	953	9	0.293789	0.43
YQTQTKSHRR	HLA-A*31:01	669	678	10	0.29312	0.79
TTRTQLPPAY	HLA-A*01:01	19	28	10	0.292849	0.38
SVTTEILPV	HLA-A*68:02	716	724	9	0.292756	0.43
DIADTTDAVR	HLA-A*33:01	563	572	10	0.292483	0.44
LPFFSNVTWF	HLA-B*51:01	56	65	10	0.292389	0.47
YNLAPFFTFK	HLA-A*11:01	364	373	10	0.292372	0.61
VYYPDKVFR	HLA-A*30:01	36	44	9	0.292317	0.44
FPLRSYSFR	HLA-A*33:01	485	493	9	0.292243	0.44
NGIGVTQNV	HLA-B*51:01	902	910	9	0.292202	0.47
SQILPDPSK	HLA-A*03:01	798	806	9	0.292136	0.67
RAGCLIGAEY	HLA-A*30:02	641	650	10	0.291764	0.47
RVYSTGSNVF	HLA-A*23:01	629	638	10	0.291524	0.3
RSYSFRPTY	HLA-B*35:01	488	496	9	0.2909	0.43
KLQDVVNHNA	HLA-A*02:06	942	951	10	0.290772	0.59
VFKNIDGYFK	HLA-A*31:01	189	198	10	0.289675	0.8
AQALNTLVK	HLA-A*30:01	951	959	9	0.28953	0.45
PQSAPHGVVF	HLA-B*15:01	1048	1057	10	0.289148	0.66
NLAPFFTFK	HLA-A*30:01	365	373	9	0.288882	0.45
IGAGICASY	HLA-B*15:01	661	669	9	0.288348	0.67
APGQTGKIA	HLA-B*07:02	406	414	9	0.288013	0.49
AQKFKGLTV	HLA-A*30:01	847	855	9	0.28784	0.45
VQPTESIVRF	HLA-A*24:02	315	324	10	0.287756	0.35
CALDPLSETK	HLA-A*11:01	286	295	10	0.287543	0.62
QTLLALHRSY	HLA-A*30:02	234	243	10	0.287342	0.49
SVLNDIFSR	HLA-A*03:01	970	978	9	0.287288	0.68
RVYSTGSNVF	HLA-B*57:01	629	638	10	0.287147	0.96
DSFKEELDK	HLA-A*68:01	1141	1149	9	0.287008	1.2
KVFRSSVLHS	HLA-A*30:01	41	50	10	0.285798	0.46
TTLDSKTQSL	HLA-A*68:02	106	115	10	0.284625	0.46
APHGVVFLH	HLA-B*35:01	1051	1059	9	0.284317	0.44
YLQPRTFLL	HLA-A*23:01	264	272	9	0.284271	0.3
SSVLNDIFSR	HLA-A*11:01	969	978	10	0.284188	0.62
LVKQLSSKF	HLA-A*26:01	957	965	9	0.284114	0.26
KSNLKPFER	HLA-A*30:01	453	461	9	0.283834	0.47
LPPLLTDEM	HLA-B*51:01	856	864	9	0.28356	0.49
TFEYVSQPFL	HLA-B*40:01	163	172	10	0.282995	0.48
TYVTQQLIR	HLA-A*31:01	1001	1009	9	0.282789	0.83
QPYRVVVLSF	HLA-B*53:01	501	510	10	0.282475	0.31
RFASVYAWNR	HLA-A*33:01	341	350	10	0.281629	0.46
YNLAPFFTF	HLA-B*57:01	364	372	9	0.280798	0.97
QPYRVVVLSF	HLA-B*35:01	501	510	10	0.280366	0.45
SAIGKIQDSL	HLA-B*08:01	924	933	10	0.280355	0.38
FERDISTEI	HLA-B*44:03	459	467	9	0.279929	0.44
KLPDDFTGC	HLA-A*02:03	419	427	9	0.279804	0.53
VVIGIVNNTV	HLA-A*02:06	1123	1132	10	0.27906	0.62
QSAPHGVVF	HLA-A*26:01	1049	1057	9	0.278915	0.27
FAMQMAYRF	HLA-B*51:01	893	901	9	0.278257	0.51
QSAPHGVVFL	HLA-A*68:02	1049	1058	10	0.27795	0.47
YIKWPWYIW	HLA-B*58:01	1204	1212	9	0.27773	0.58
AYSNNSIAI	HLA-A*24:02	701	709	9	0.277072	0.37
LQPRTFLLK	HLA-A*11:01	265	273	9	0.276635	0.64
YQTQTKSHR	HLA-A*31:01	669	677	9	0.276359	0.84
LQELGKYEQY	HLA-B*44:03	1195	1204	10	0.275884	0.44
SFKEELDKYF	HLA-A*24:02	1142	1151	10	0.27577	0.37
VYAWNRKRI	HLA-A*24:02	345	353	9	0.275566	0.37
RSFIEDLLF	HLA-B*15:01	810	818	9	0.275422	0.69
QIYKTPPIKY	HLA-A*11:01	782	791	10	0.274305	0.65
LQPRTFLLKY	HLA-A*30:02	265	274	10	0.273572	0.51
YNLAPFFTFK	HLA-A*68:01	364	373	10	0.273376	1.3
NVYADSFVI	HLA-A*68:02	389	397	9	0.272578	0.48
YNYLYRLFR	HLA-A*68:01	444	452	9	0.272458	1.3
LQYGSFCTQL	HLA-B*15:01	749	758	10	0.271912	0.7
QYGSFCTQL	HLA-A*23:01	750	758	9	0.271847	0.32
VAKNLNESL	HLA-B*08:01	1184	1192	9	0.271283	0.4
TLDSKTQSLL	HLA-A*02:01	107	116	10	0.270528	0.6
FPLRSYSFR	HLA-A*68:01	485	493	9	0.270495	1.3
RSYSFRPTY	HLA-A*01:01	488	496	9	0.270405	0.42
RDLICAQKFK	HLA-A*03:01	842	851	10	0.269804	0.73
KSTNLVKNK	HLA-A*31:01	524	532	9	0.269413	0.88
EILPVSMTK	HLA-A*33:01	720	728	9	0.269327	0.49
DQLTPTWRVY	HLA-B*15:01	622	631	10	0.267945	0.72
TEVPVAIHA	HLA-B*44:03	613	621	9	0.267863	0.45
IGAEYVNNSY	HLA-A*30:02	646	655	10	0.267389	0.53
SEPVLKGVKL	HLA-B*44:03	1256	1265	10	0.267357	0.45
LITGRLQSL	HLA-A*02:03	991	999	9	0.267247	0.58
VQPTESIVRF	HLA-A*23:01	315	324	10	0.267127	0.33
AYYVGYLQPR	HLA-A*33:01	259	268	10	0.267114	0.5
DLPQGFSAL	HLA-B*08:01	210	218	9	0.267074	0.41
NTLVKQLSSK	HLA-A*11:01	955	964	10	0.266934	0.67
NATNVVIKV	HLA-A*02:06	120	128	9	0.266729	0.66
YTNSFTRGVY	HLA-B*15:01	28	37	10	0.265703	0.73
RAAEIRASA	HLA-B*07:02	1009	1017	9	0.265516	0.53
SYSFRPTYGV	HLA-A*68:02	489	498	10	0.265461	0.5
YTNSFTRGVY	HLA-B*57:01	28	37	10	0.264686	1.1
KVEAEVQIDR	HLA-A*31:01	981	990	10	0.264587	0.89
SVASQSIIAY	HLA-A*01:01	681	690	10	0.264392	0.43
ISGTNGTKRF	HLA-B*57:01	68	77	10	0.26263	1.1
SWMESEFRVY	HLA-B*15:01	147	156	10	0.261622	0.74
NGTHWFVTQR	HLA-A*31:01	1093	1102	10	0.261588	0.9
APFFTFKCY	HLA-B*53:01	367	375	9	0.261267	0.34
EPVLKGVKL	HLA-B*53:01	1257	1265	9	0.261209	0.34
EPLVDLPIGI	HLA-B*51:01	219	228	10	0.260506	0.55
SQSIIAYTM	HLA-A*02:06	684	692	9	0.260231	0.68
VFAQVKQIY	HLA-B*15:01	776	784	9	0.259272	0.74
MIAQYTSAL	HLA-A*02:06	864	872	9	0.258663	0.68
NCVADYSVLY	HLA-A*68:01	355	364	10	0.258357	1.4
KYEQYIKWPW	HLA-B*44:02	1200	1209	10	0.25831	0.4
HADQLTPTW	HLA-B*51:01	620	628	9	0.258269	0.56
KKFLPFQQF	HLA-B*15:01	552	560	9	0.258074	0.74
LPPLLTDEM	HLA-B*53:01	856	864	9	0.257301	0.34
KQIYKTPPI	HLA-A*32:01	781	789	9	0.257299	0.29
LQELGKYEQY	HLA-A*30:02	1195	1204	10	0.257181	0.56
TLLALHRSY	HLA-A*32:01	235	243	9	0.257068	0.29
GVYYPDKVF	HLA-A*32:01	35	43	9	0.257	0.29
KSNLKPFER	HLA-A*03:01	453	461	9	0.256861	0.76
DSEPVLKGV	HLA-B*51:01	1255	1263	9	0.256636	0.56
ESNKKFLPF	HLA-B*57:01	549	557	9	0.255754	1.1
AQKFKGLTV	HLA-A*02:03	847	855	9	0.255439	0.61
QYIKWPWYIW	HLA-B*57:01	1203	1212	10	0.255204	1.1
IAIVMVTIM	HLA-B*51:01	1220	1228	9	0.254743	0.57
DPSKPSKRSF	HLA-B*53:01	803	812	10	0.254678	0.35
RGVYYPDKVF	HLA-A*32:01	34	43	10	0.254473	0.3
YVGYLQPRTF	HLA-B*15:01	261	270	10	0.254437	0.75
VISGTNGTK	HLA-A*11:01	67	75	9	0.254279	0.7
DCLGDIAAR	HLA-A*68:01	834	842	9	0.253468	1.4
TTLDSKTQSL	HLA-A*02:01	106	115	10	0.252008	0.64
IVRDLPQGF	HLA-A*26:01	207	215	9	0.251687	0.3
STQDLFLPFF	HLA-B*58:01	50	59	10	0.251573	0.64
IGIVNNTVY	HLA-B*15:01	1125	1133	9	0.251449	0.76
GVFVSNGTHW	HLA-A*32:01	1088	1097	10	0.251174	0.31
HADQLTPTW	HLA-A*01:01	620	628	9	0.249722	0.45
TFEYVSQPF	HLA-A*24:02	163	171	9	0.249643	0.4
VLPFNDGVY	HLA-B*15:01	81	89	9	0.249396	0.76
ILDITPCSF	HLA-B*15:01	579	587	9	0.249095	0.76
SVLNDIFSRL	HLA-A*02:01	970	979	10	0.248247	0.65
LQPRTFLLK	HLA-A*03:01	265	273	9	0.248104	0.79
YPDKVFRSS	HLA-B*35:01	38	46	9	0.247816	0.52
NIDGYFKIY	HLA-A*30:02	192	200	9	0.247208	0.57
SVTTEILPV	HLA-A*02:03	716	724	9	0.246775	0.64
SLQTYVTQQL	HLA-A*02:03	998	1007	10	0.246534	0.65
DISTEIYQA	HLA-A*68:02	462	470	9	0.246138	0.54
IIVRDLPQGF	HLA-B*15:01	206	215	10	0.245637	0.77
SGWTAGAAAY	HLA-A*30:02	251	260	10	0.245478	0.57
WMESEFRVY	HLA-A*30:02	148	156	9	0.245251	0.57
STEIYQAGNK	HLA-A*11:01	464	473	10	0.244425	0.74
TPGDSSSGW	HLA-B*35:01	245	253	9	0.244026	0.52
TGRLQSLQTY	HLA-A*30:02	993	1002	10	0.243931	0.58
WPWYIWLGF	HLA-B*35:01	1207	1215	9	0.243619	0.53
RTQLPPAYT	HLA-A*30:01	21	29	9	0.243422	0.58
SLSSTASAL	HLA-A*02:01	932	940	9	0.243351	0.66
IYKTPPIKY	HLA-A*30:01	783	791	9	0.242949	0.58
VVIGIVNNT	HLA-A*68:02	1123	1131	9	0.242916	0.55
YEQYIKWPWY	HLA-B*44:03	1201	1210	10	0.242872	0.48
KNLNESLIDL	HLA-A*02:01	1186	1195	10	0.242825	0.66
ALQIPFAMQM	HLA-A*02:06	888	897	10	0.242499	0.72
AGFNCYFPLR	HLA-A*31:01	479	488	10	0.242374	0.98
FVSNGTHWF	HLA-B*15:01	1090	1098	9	0.242365	0.79
DSEPVLKGVK	HLA-A*68:01	1255	1264	10	0.241651	1.5
VLYQGVNCT	HLA-A*02:03	605	613	9	0.241383	0.67
SEPVLKGVKL	HLA-B*44:02	1256	1265	10	0.241206	0.43
NNATNVVIK	HLA-A*68:01	119	127	9	0.240736	1.5
SAPHGVVFL	HLA-A*68:02	1050	1058	9	0.240578	0.56
SVASQSIIAY	HLA-A*68:01	681	690	10	0.240524	1.5
ASIEKSNIIR	HLA-A*11:01	91	100	10	0.240294	0.76
LADAGFIKQY	HLA-B*35:01	823	832	10	0.240025	0.53
VSQPFLMDL	HLA-B*57:01	167	175	9	0.239411	1.2
AARDLICAQK	HLA-A*03:01	840	849	10	0.23921	0.82
HADQLTPTWR	HLA-B*58:01	620	629	10	0.237971	0.68
NTQEVFAQV	HLA-A*02:03	772	780	9	0.237792	0.68
VYYPDKVFR	HLA-A*68:01	36	44	9	0.237604	1.5
PFAMQMAYR	HLA-A*33:01	892	900	9	0.237529	0.58
RVYSTGSNV	HLA-A*32:01	629	637	9	0.23705	0.33
THWFVTQRNF	HLA-A*23:01	1095	1104	10	0.235909	0.36
HVISGTNGTK	HLA-A*30:01	66	75	10	0.235747	0.61
ELLHAPATV	HLA-A*02:06	511	519	9	0.235463	0.74
GVVFLHVTY	HLA-A*26:01	1054	1062	9	0.23535	0.31
TVYDPLQPEL	HLA-A*24:02	1131	1140	10	0.235013	0.42
IPFAMQMAYR	HLA-A*33:01	891	900	10	0.234993	0.59
EKSNIIRGW	HLA-B*44:03	94	102	9	0.234727	0.49
SFKEELDKYF	HLA-A*23:01	1142	1151	10	0.234713	0.37
ASQSIIAYTM	HLA-B*57:01	683	692	10	0.234487	1.2
FVSNGTHWFV	HLA-A*02:03	1090	1099	10	0.233857	0.69
EAEVQIDRLI	HLA-B*44:03	983	992	10	0.233082	0.5
NYNYLYRLFR	HLA-A*31:01	443	452	10	0.233068	1.1
ADAGFIKQY	HLA-A*30:02	824	832	9	0.233064	0.61
FVFKNIDGY	HLA-A*01:01	188	196	9	0.232971	0.49
IGAGICASY	HLA-B*35:01	661	669	9	0.232493	0.55
SLQTYVTQQL	HLA-A*02:01	998	1007	10	0.231785	0.7
RVQPTESIVR	HLA-A*68:01	314	323	10	0.231308	1.5
TLVKQLSSK	HLA-A*68:01	956	964	9	0.231135	1.5
FERDISTEI	HLA-B*44:02	459	467	9	0.23108	0.44
EQYIKWPWYI	HLA-A*23:01	1202	1211	10	0.230704	0.37
LITGRLQSL	HLA-A*02:06	991	999	9	0.230647	0.76
KLIANQFNSA	HLA-A*02:03	916	925	10	0.230215	0.7
RVYSTGSNVF	HLA-A*30:02	629	638	10	0.229259	0.62
KGIYQTSNFR	HLA-A*11:01	305	314	10	0.228911	0.79
QTKSHRRAR	HLA-A*30:01	672	680	9	0.228835	0.64
VTYVPAQEK	HLA-A*31:01	1060	1068	9	0.228311	1.1
KPCNGVAGF	HLA-B*35:01	473	481	9	0.228074	0.55
TLDSKTQSL	HLA-B*07:02	107	115	9	0.22804	0.61
SEFRVYSSA	HLA-B*40:01	151	159	9	0.227546	0.59
KSFTVEKGI	HLA-B*58:01	299	307	9	0.227535	0.7
FLPFFSNVTW	HLA-B*51:01	55	64	10	0.227511	0.62
NTQEVFAQV	HLA-A*02:01	772	780	9	0.227439	0.71
YGVGHQPYR	HLA-A*33:01	496	504	9	0.227352	0.62
GVVFLHVTY	HLA-B*35:01	1054	1062	9	0.226747	0.55
CTLKSFTVEK	HLA-A*68:01	296	305	10	0.226237	1.5
LADAGFIKQY	HLA-A*30:02	823	832	10	0.226235	0.63
HWFVTQRNF	HLA-A*30:02	1096	1104	9	0.2262	0.63
FAMQMAYRF	HLA-A*23:01	893	901	9	0.226168	0.38
TNSFTRGVY	HLA-A*30:02	29	37	9	0.226165	0.63
RFDNPVLPF	HLA-A*32:01	76	84	9	0.226142	0.33
FTNVYADSF	HLA-B*35:01	387	395	9	0.226061	0.56
DQLTPTWRV	HLA-A*02:06	622	630	9	0.225428	0.76
SSTASALGK	HLA-A*68:01	934	942	9	0.224904	1.5
FLPFFSNVTW	HLA-B*58:01	55	64	10	0.224581	0.72
SSTASALGK	HLA-A*30:01	934	942	9	0.224407	0.65
TRTQLPPAY	HLA-A*30:02	20	28	9	0.224364	0.63
TVYDPLQPE	HLA-A*68:01	1131	1139	9	0.224317	1.5
ASVYAWNRK	HLA-A*03:01	343	351	9	0.224171	0.86
VLYNLAPFF	HLA-A*24:02	362	370	9	0.224162	0.45
VVLSFELLH	HLA-A*11:01	506	514	9	0.224126	0.81
AVRDPQTLE	HLA-A*30:01	570	578	9	0.224019	0.66
VYDPLQPEL	HLA-A*30:02	1132	1140	9	0.223552	0.63
DIFSRLDKV	HLA-B*08:01	974	982	9	0.223493	0.52
TTEILPVSM	HLA-A*01:01	718	726	9	0.223455	0.5
DPSKPSKRSF	HLA-B*35:01	803	812	10	0.223158	0.56
KNLREFVFK	HLA-A*30:01	183	191	9	0.223047	0.66
ECSNLLLQY	HLA-A*30:02	743	751	9	0.223039	0.64
NCVADYSVLY	HLA-A*30:02	355	364	10	0.223004	0.64
VLSFELLHA	HLA-A*02:06	507	515	9	0.222816	0.77
RLITGRLQSL	HLA-B*08:01	990	999	10	0.222331	0.53
FEYVSQPFLM	HLA-A*23:01	164	173	10	0.222045	0.39
YFPLRSYSFR	HLA-A*31:01	484	493	10	0.221808	1.1
SLGAENSVAY	HLA-B*35:01	693	702	10	0.221459	0.56
LPPAYTNSF	HLA-B*08:01	24	32	9	0.22115	0.53
CYGVSPTKL	HLA-A*23:01	374	382	9	0.221059	0.39
IPFAMQMAYR	HLA-A*68:01	891	900	10	0.220739	1.6
YVGYLQPRTF	HLA-B*57:01	261	270	10	0.220323	1.2
SSQCVNLTTR	HLA-A*68:01	12	21	10	0.220122	1.6
KYEQYIKWPW	HLA-B*44:03	1200	1209	10	0.219921	0.52
AGCLIGAEY	HLA-B*15:01	642	650	9	0.219716	0.86
QSAPHGVVF	HLA-B*53:01	1049	1057	9	0.219646	0.4
RVQPTESIVR	HLA-A*30:01	314	323	10	0.219084	0.68
ILDITPCSF	HLA-A*01:01	579	587	9	0.218883	0.5
APHGVVFLHV	HLA-B*07:02	1051	1060	10	0.218375	0.64
CVADYSVLY	HLA-A*11:01	356	364	9	0.218111	0.83
KFLPFQQFGR	HLA-A*33:01	553	562	10	0.218108	0.66
FLHVTYVPA	HLA-A*02:03	1057	1065	9	0.218073	0.75
GWTAGAAAYY	HLA-A*26:01	252	261	10	0.218071	0.34
CALDPLSETK	HLA-A*68:01	286	295	10	0.217634	1.6
SLGAENSVAY	HLA-A*01:01	693	702	10	0.217529	0.5
FEYVSQPFLM	HLA-A*24:02	164	173	10	0.21741	0.45
EFVFKNIDGY	HLA-A*68:01	187	196	10	0.217045	1.6
SVTTEILPV	HLA-A*02:01	716	724	9	0.216735	0.74
QIPFAMQMAY	HLA-A*26:01	890	899	10	0.216558	0.34
TLLALHRSY	HLA-B*35:01	235	243	9	0.216463	0.57
NYLYRLFRK	HLA-A*31:01	445	453	9	0.216453	1.1
LVKQLSSKF	HLA-A*32:01	957	965	9	0.21573	0.35
VGYLQPRTF	HLA-B*51:01	262	270	9	0.215711	0.65
NTQEVFAQV	HLA-B*51:01	772	780	9	0.21545	0.65
VSNGTHWFV	HLA-A*68:02	1091	1099	9	0.215427	0.62
RFQTLLALH	HLA-A*30:02	232	240	9	0.215343	0.66
FTNVYADSF	HLA-B*58:01	387	395	9	0.215247	0.74
VGYLQPRTF	HLA-B*15:01	262	270	9	0.214971	0.88
TTRTQLPPAY	HLA-B*15:01	19	28	10	0.214493	0.88
NVVIKVCEF	HLA-B*08:01	123	131	9	0.213752	0.55
RGVYYPDKVF	HLA-B*57:01	34	43	10	0.213728	1.3
QTYVTQQLIR	HLA-A*11:01	1000	1009	10	0.212998	0.85
TYGVGHQPY	HLA-A*30:02	495	503	9	0.212945	0.67
EQYIKWPWY	HLA-B*15:01	1202	1210	9	0.212731	0.88
RVYSSANNC	HLA-A*30:01	154	162	9	0.212565	0.71
FVSNGTHWFV	HLA-A*02:01	1090	1099	10	0.211982	0.75
QTKSHRRAR	HLA-A*68:01	672	680	9	0.211851	1.6
ASVYAWNRKR	HLA-A*68:01	343	352	10	0.211798	1.6
ASVYAWNRK	HLA-A*30:01	343	351	9	0.21166	0.71
TLDSKTQSL	HLA-A*01:01	107	115	9	0.211014	0.52
SIIAYTMSL	HLA-A*26:01	686	694	9	0.211013	0.35
IAPGQTGKI	HLA-B*51:01	405	413	9	0.210862	0.66
FVSNGTHWF	HLA-B*53:01	1090	1098	9	0.210819	0.41
GAAAYYVGY	HLA-B*35:01	256	264	9	0.210757	0.59
GRLQSLQTYV	HLA-A*02:01	994	1003	10	0.210728	0.76
KAHFPREGV	HLA-A*30:01	1081	1089	9	0.210683	0.71
YNLAPFFTF	HLA-B*58:01	364	372	9	0.210545	0.75
RVVVLSFEL	HLA-A*02:06	504	512	9	0.210443	0.83
RFDNPVLPF	HLA-A*30:02	76	84	9	0.210261	0.68
TVYDPLQPEL	HLA-A*26:01	1131	1140	10	0.210208	0.36
PVLKGVKLHY	HLA-A*30:02	1258	1267	10	0.209979	0.68
IVRFPNITNL	HLA-A*02:06	321	330	10	0.209813	0.84
LADAGFIKQY	HLA-B*57:01	823	832	10	0.209187	1.3
GTITSGWTF	HLA-A*23:01	875	883	9	0.209008	0.41
GTHWFVTQR	HLA-A*30:01	1094	1102	9	0.208918	0.72
GVVFLHVTYV	HLA-A*02:03	1054	1063	10	0.208408	0.78
GVAGFNCYF	HLA-B*15:01	477	485	9	0.208234	0.91
EQYIKWPWYI	HLA-A*24:02	1202	1211	10	0.208094	0.47
RLITGRLQSL	HLA-A*32:01	990	999	10	0.208067	0.37
TSNQVAVLY	HLA-B*53:01	599	607	9	0.207735	0.41
LQIPFAMQM	HLA-A*32:01	889	897	9	0.20736	0.37
AALQIPFAM	HLA-B*58:01	887	895	9	0.207038	0.76
NSIAIPTNF	HLA-B*15:01	705	713	9	0.206745	0.91
VVLSFELLH	HLA-A*03:01	506	514	9	0.206719	0.9
HADQLTPTWR	HLA-B*57:01	620	629	10	0.206705	1.3
LLTDEMIAQY	HLA-A*30:02	859	868	10	0.206589	0.69
LQPRTFLLK	HLA-A*30:01	265	273	9	0.206441	0.73
VIGIVNNTVY	HLA-B*15:01	1124	1133	10	0.205713	0.92
VEAEVQIDRL	HLA-B*44:02	982	991	10	0.205553	0.48
GIGVTQNVLY	HLA-A*30:02	903	912	10	0.205272	0.69
YSKHTPIIV	HLA-B*51:01	200	208	9	0.20496	0.68
DSLSSTASA	HLA-A*68:02	931	939	9	0.204883	0.65
HGVVFLHVTY	HLA-A*26:01	1053	1062	10	0.204445	0.37
GYFKIYSKH	HLA-A*30:02	195	203	9	0.204439	0.69
VLYENQKLI	HLA-A*02:06	910	918	9	0.204357	0.86
FFSNVTWFH	HLA-A*33:01	58	66	9	0.203952	0.7
FELLHAPATV	HLA-A*02:06	510	519	10	0.203836	0.86
TAGAAAYYV	HLA-A*68:02	254	262	9	0.203706	0.65
KIYSKHTPI	HLA-A*02:06	198	206	9	0.203623	0.86
DSKVGGNYNY	HLA-A*01:01	437	446	10	0.203161	0.54
FIEDLLFNKV	HLA-A*02:06	812	821	10	0.203002	0.86
VTTEILPVSM	HLA-B*57:01	717	726	10	0.202918	1.3
QSAPHGVVFL	HLA-B*57:01	1049	1058	10	0.202516	1.3
WTFGAGAAL	HLA-A*26:01	881	889	9	0.202454	0.37
NTLVKQLSSK	HLA-A*03:01	955	964	10	0.202105	0.92
QTYVTQQLI	HLA-B*51:01	1000	1008	9	0.202	0.69
FTNVYADSF	HLA-B*57:01	387	395	9	0.201961	1.3
NCYFPLRSY	HLA-A*26:01	482	490	9	0.201788	0.37
YQGVNCTEV	HLA-A*02:06	607	615	9	0.201319	0.87
GSFCTQLKR	HLA-A*03:01	752	760	9	0.201314	0.93
NGVAGFNCY	HLA-B*35:01	476	484	9	0.201306	0.61
FAQVKQIYK	HLA-A*30:01	777	785	9	0.2013	0.76
SIEKSNIIR	HLA-A*31:01	92	100	9	0.201035	1.2
GVVFLHVTY	HLA-A*32:01	1054	1062	9	0.200689	0.38
RSFIEDLLF	HLA-A*30:02	810	818	9	0.200354	0.71
RFQTLLALH	HLA-A*31:01	232	240	9	0.200056	1.2
FLPFQQFGR	HLA-A*33:01	554	562	9	0.200014	0.72
IVRDLPQGF	HLA-B*58:01	207	215	9	0.199891	0.78
TGKIADYNY	HLA-A*30:02	410	418	9	0.199774	0.71
RVYSTGSNV	HLA-A*68:02	629	637	9	0.19938	0.66
IHADQLTPTW	HLA-A*23:01	619	628	10	0.199039	0.43
GTGVLTESNK	HLA-A*11:01	543	552	10	0.198931	0.89
FGAGAALQI	HLA-B*51:01	883	891	9	0.198673	0.7
FSQILPDPSK	HLA-A*68:01	797	806	10	0.198649	1.7
VLHSTQDLF	HLA-A*24:02	47	55	9	0.198612	0.5
FVFKNIDGYF	HLA-A*26:01	188	197	10	0.198429	0.38
IPIGAGICA	HLA-B*35:01	659	667	9	0.197698	0.62
KYEQYIKWPW	HLA-A*24:02	1200	1209	10	0.197668	0.5
QLIRAAEIR	HLA-A*68:01	1006	1014	9	0.197606	1.7
ITSGWTFGA	HLA-A*68:02	877	885	9	0.197207	0.67
VQPTESIVRF	HLA-B*51:01	315	324	10	0.196932	0.71
KAHFPREGVF	HLA-B*58:01	1081	1090	10	0.196857	0.79
PFAMQMAYRF	HLA-A*23:01	892	901	10	0.196799	0.43
VYDPLQPEL	HLA-A*02:01	1132	1140	9	0.196623	0.8
ASVYAWNRKR	HLA-A*03:01	343	352	10	0.196612	0.94
EKSNIIRGW	HLA-B*44:02	94	102	9	0.196463	0.49
NKSWMESEFR	HLA-A*68:01	145	154	10	0.196163	1.7
LTDEMIAQY	HLA-B*15:01	860	868	9	0.196122	0.96
TQTKSHRRAR	HLA-A*31:01	671	680	10	0.196044	1.2
KQIYKTPPI	HLA-A*02:03	781	789	9	0.195951	0.82
MIAQYTSAL	HLA-B*35:01	864	872	9	0.195648	0.63
YHLMSFPQSA	HLA-A*02:06	1042	1051	10	0.195517	0.9
IAIPTNFTI	HLA-A*68:02	707	715	9	0.195022	0.67
QIAPGQTGK	HLA-A*30:01	404	412	9	0.194595	0.8
WMESEFRVY	HLA-B*35:01	148	156	9	0.19415	0.63
AIPTNFTISV	HLA-A*02:06	708	717	10	0.194004	0.91
NIDGYFKIY	HLA-B*35:01	192	200	9	0.19387	0.63
GPKKSTNLV	HLA-B*51:01	521	529	9	0.193726	0.72
QIDRLITGR	HLA-A*31:01	987	995	9	0.193633	1.2
SVLHSTQDLF	HLA-B*15:01	46	55	10	0.193555	0.97
TECSNLLLQY	HLA-A*30:02	742	751	10	0.193478	0.73
LQELGKYEQY	HLA-B*44:02	1195	1204	10	0.193472	0.49
AQEKNFTTA	HLA-A*02:06	1065	1073	9	0.193274	0.91
VLYENQKLIA	HLA-A*02:03	910	919	10	0.193144	0.84
QEVFAQVKQI	HLA-B*40:01	774	783	10	0.192899	0.66
AALQIPFAM	HLA-B*57:01	887	895	9	0.192898	1.4
NAQALNTLV	HLA-A*68:02	950	958	9	0.192653	0.68
IAQYTSALL	HLA-B*51:01	865	873	9	0.192242	0.72
NQFNSAIGK	HLA-A*68:01	920	928	9	0.192236	1.7
VEQDKNTQEV	HLA-B*40:01	767	776	10	0.192215	0.66
SVASQSIIAY	HLA-A*03:01	681	690	10	0.192055	0.96
VLHSTQDLF	HLA-A*32:01	47	55	9	0.191875	0.39
IGIVNNTVY	HLA-A*30:02	1125	1133	9	0.19184	0.74
SVYAWNRKR	HLA-A*30:01	344	352	9	0.191813	0.82
EPLVDLPIGI	HLA-A*68:02	219	228	10	0.191635	0.69
NNSIAIPTNF	HLA-B*57:01	704	713	10	0.191608	1.4
TTLDSKTQSL	HLA-B*08:01	106	115	10	0.191602	0.61
KSWMESEFR	HLA-A*11:01	146	154	9	0.191498	0.91
NCVADYSVLY	HLA-B*35:01	355	364	10	0.19139	0.64
DPSKPSKRSF	HLA-B*07:02	803	812	10	0.191222	0.71
QLSSKFGAI	HLA-B*08:01	960	968	9	0.191197	0.61
QTQTKSHRR	HLA-A*11:01	670	678	9	0.19112	0.91
KFKGLTVLP	HLA-A*30:01	849	857	9	0.191073	0.82
LPIGINITRF	HLA-B*07:02	224	233	10	0.190649	0.71
WIFGTTLDSK	HLA-A*68:01	102	111	10	0.190537	1.7
NCYFPLRSY	HLA-B*15:01	482	490	9	0.190424	0.98
QTLLALHRSY	HLA-A*01:01	234	243	10	0.190415	0.56
SFPQSAPHGV	HLA-B*07:02	1046	1055	10	0.190097	0.71
TLKSFTVEK	HLA-A*33:01	297	305	9	0.190074	0.78
FASVYAWNR	HLA-A*31:01	342	350	9	0.190001	1.3
IVRDLPQGF	HLA-A*30:02	207	215	9	0.189813	0.75
THWFVTQRNF	HLA-A*24:02	1095	1104	10	0.18888	0.53
LSSTASALGK	HLA-A*11:01	933	942	10	0.188487	0.92
VVIGIVNNT	HLA-A*02:06	1123	1131	9	0.188236	0.93
TEVPVAIHA	HLA-B*40:01	613	621	9	0.188235	0.66
SFTVEKGIY	HLA-A*30:02	300	308	9	0.188151	0.75
GRLQSLQTYV	HLA-A*02:03	994	1003	10	0.187932	0.86
VLKGVKLHY	HLA-B*57:01	1259	1267	9	0.187444	1.4
NSFTRGVYY	HLA-B*57:01	30	38	9	0.187242	1.4
RSYSFRPTYG	HLA-A*30:02	488	497	10	0.186983	0.76
QTYVTQQLIR	HLA-A*33:01	1000	1009	10	0.186861	0.79
SANNCTFEY	HLA-A*11:01	158	166	9	0.186796	0.93
EILPVSMTK	HLA-A*30:01	720	728	9	0.186542	0.84
LQELGKYEQY	HLA-A*01:01	1195	1204	10	0.186536	0.57
LGAENSVAY	HLA-A*01:01	694	702	9	0.186283	0.57
YQTQTKSHRR	HLA-A*33:01	669	678	10	0.186163	0.79
LLAGTITSGW	HLA-A*32:01	872	881	10	0.185323	0.42
LPFFSNVTW	HLA-B*07:02	56	64	9	0.185093	0.72
SSSGWTAGA	HLA-A*68:02	249	257	9	0.185088	0.71
RSVASQSII	HLA-B*58:01	680	688	9	0.184963	0.82
QELGKYEQYI	HLA-B*44:03	1196	1205	10	0.184741	0.6
QPRTFLLKY	HLA-B*07:02	266	274	9	0.18463	0.72
YPDKVFRSS	HLA-B*51:01	38	46	9	0.184508	0.75
TFEYVSQPF	HLA-A*23:01	163	171	9	0.1845	0.46
KCYGVSPTK	HLA-A*31:01	373	381	9	0.183958	1.3
KSNLKPFER	HLA-A*33:01	453	461	9	0.183276	0.8
WPWYIWLGF	HLA-B*53:01	1207	1215	9	0.182966	0.47
MSLGAENSV	HLA-A*68:02	692	700	9	0.182621	0.72
GVGHQPYRV	HLA-A*02:06	497	505	9	0.181909	0.98
VGYLQPRTF	HLA-A*23:01	262	270	9	0.181837	0.47
VFAQVKQIYK	HLA-A*31:01	776	785	10	0.181682	1.3
SVVNIQKEI	HLA-A*02:06	1170	1178	9	0.181525	0.98
IPFAMQMAYR	HLA-B*35:01	891	900	10	0.181143	0.67
SLIDLQELGK	HLA-A*68:01	1191	1200	10	0.180509	1.8
SFIEDLLFNK	HLA-A*31:01	811	820	10	0.180354	1.3
STASALGKL	HLA-A*26:01	935	943	9	0.180285	0.41
SFKEELDKY	HLA-B*15:01	1142	1150	9	0.180121	1.1
GFNCYFPLR	HLA-A*33:01	480	488	9	0.18009	0.81
RLNEVAKNL	HLA-B*15:01	1180	1188	9	0.180033	1.1
FERDISTEIY	HLA-A*01:01	459	468	10	0.180022	0.59
DQLTPTWRV	HLA-A*68:02	622	630	9	0.179954	0.73
STQDLFLPF	HLA-B*35:01	50	58	9	0.179468	0.67
VFRSSVLHS	HLA-A*30:01	42	50	9	0.179247	0.87
NSFTRGVYY	HLA-A*11:01	30	38	9	0.178951	0.96
EVFAQVKQIY	HLA-A*30:02	775	784	10	0.178935	0.79
TLDSKTQSLL	HLA-B*08:01	107	116	10	0.178858	0.66
YEQYIKWPWY	HLA-B*44:02	1201	1210	10	0.178832	0.52
AARDLICAQK	HLA-A*11:01	840	849	10	0.17806	0.96
AYRFNGIGV	HLA-A*30:01	898	906	9	0.177857	0.88
SANNCTFEY	HLA-B*15:01	158	166	9	0.177855	1.1
QLTPTWRVY	HLA-A*32:01	623	631	9	0.177798	0.43
DQLTPTWRV	HLA-B*51:01	622	630	9	0.17779	0.79
MSFPQSAPH	HLA-A*30:02	1045	1053	9	0.17776	0.79
RISNCVADY	HLA-B*15:01	352	360	9	0.177421	1.1
QDKNTQEVF	HLA-B*44:02	769	777	9	0.17733	0.53
FKNLREFVF	HLA-B*08:01	182	190	9	0.177303	0.66
NIDGYFKIY	HLA-A*26:01	192	200	9	0.177232	0.42
WFVTQRNFY	HLA-A*30:02	1097	1105	9	0.177039	0.8
FPNITNLCPF	HLA-B*07:02	324	333	10	0.17679	0.75
IIVRDLPQGF	HLA-B*57:01	206	215	10	0.176549	1.4
MIAQYTSAL	HLA-A*02:01	864	872	9	0.176384	0.91
VISGTNGTK	HLA-A*68:01	67	75	9	0.176254	1.8
INASVVNIQK	HLA-A*68:01	1167	1176	10	0.176047	1.8
VVFLHVTYV	HLA-A*30:01	1055	1063	9	0.175828	0.88
SRLDKVEAEV	HLA-A*02:01	977	986	10	0.175298	0.91
TRFASVYAW	HLA-A*32:01	340	348	9	0.175242	0.44
ADYSVLYNL	HLA-B*40:01	358	366	9	0.175237	0.7
VFAQVKQIYK	HLA-A*30:01	776	785	10	0.17505	0.89
QELGKYEQY	HLA-B*40:01	1196	1204	9	0.174746	0.7
SALEPLVDL	HLA-B*51:01	216	224	9	0.174634	0.8
IYKTPPIKY	HLA-B*15:01	783	791	9	0.174555	1.1
KYFGGFNFS	HLA-A*30:01	790	798	9	0.174505	0.89
VLPFNDGVYF	HLA-B*51:01	81	90	10	0.173919	0.8
RVYSTGSNVF	HLA-B*58:01	629	638	10	0.173908	0.86
VSNGTHWFV	HLA-B*57:01	1091	1099	9	0.173618	1.4
ALGKLQDVV	HLA-A*02:01	939	947	9	0.173341	0.91
NNATNVVIKV	HLA-A*68:02	119	128	10	0.173319	0.75
KRFDNPVLPF	HLA-A*23:01	75	84	10	0.172932	0.49
HQPYRVVVL	HLA-A*02:06	500	508	9	0.172848	1.1
VYDPLQPEL	HLA-B*07:02	1132	1140	9	0.17267	0.77
MSFPQSAPH	HLA-B*35:01	1045	1053	9	0.172413	0.68
SQSIIAYTM	HLA-A*32:01	684	692	9	0.172387	0.44
YSKHTPIIV	HLA-A*30:01	200	208	9	0.171846	0.9
KQIYKTPPI	HLA-A*02:01	781	789	9	0.171701	0.92
FVSNGTHWF	HLA-B*58:01	1090	1098	9	0.171624	0.87
VLYENQKLI	HLA-A*32:01	910	918	9	0.171258	0.44
QLSSKFGAI	HLA-A*02:03	960	968	9	0.170969	0.93
IYKTPPIKYF	HLA-A*30:02	783	792	10	0.170545	0.83
QSAPHGVVF	HLA-A*30:02	1049	1057	9	0.170505	0.83
GAAAYYVGY	HLA-A*26:01	256	264	9	0.17041	0.44
SKHTPIIVR	HLA-A*31:01	201	209	9	0.170318	1.4
AGAAAYYVGY	HLA-A*30:02	255	264	10	0.170264	0.83
NAQALNTLVK	HLA-A*68:01	950	959	10	0.170247	1.9
QVAVLYQGV	HLA-A*02:06	602	610	9	0.17023	1.1
RARSVASQSI	HLA-A*30:01	678	687	10	0.169968	0.92
LTDEMIAQY	HLA-B*53:01	860	868	9	0.169613	0.5
FCNDPFLDY	HLA-B*15:01	133	141	9	0.169569	1.1
AGTITSGWTF	HLA-A*32:01	874	883	10	0.169346	0.44
NLDSKVGGNY	HLA-A*30:02	435	444	10	0.169114	0.83
QIITTDNTF	HLA-A*26:01	1108	1116	9	0.168827	0.44
VFVSNGTHW	HLA-B*53:01	1089	1097	9	0.168595	0.5
VLHSTQDLF	HLA-A*23:01	47	55	9	0.168296	0.51
KYFKNHTSP	HLA-A*30:01	1149	1157	9	0.16826	0.93
TTRTQLPPAY	HLA-B*57:01	19	28	10	0.168037	1.5
GWTAGAAAY	HLA-A*30:02	252	260	9	0.168007	0.84
STEIYQAGNK	HLA-A*68:01	464	473	10	0.167902	1.9
KSFTVEKGIY	HLA-B*15:01	299	308	10	0.167617	1.1
FQTLLALHR	HLA-A*31:01	233	241	9	0.167265	1.4
SPTKLNDLCF	HLA-B*35:01	378	387	10	0.166671	0.7
YSFRPTYGV	HLA-A*02:01	490	498	9	0.16638	0.95
FTISVTTEI	HLA-B*58:01	713	721	9	0.166326	0.89
EAEVQIDRLI	HLA-B*44:02	983	992	10	0.166126	0.54
QPYRVVVLSF	HLA-A*23:01	501	510	10	0.166085	0.51
QIPFAMQMAY	HLA-B*15:01	890	899	10	0.166019	1.1
LPPLLTDEM	HLA-B*07:02	856	864	9	0.165864	0.79
KGIYQTSNFR	HLA-A*68:01	305	314	10	0.165845	1.9
KIADYNYKL	HLA-A*68:02	412	420	9	0.165604	0.78
TGVLTESNKK	HLA-A*68:01	544	553	10	0.165518	1.9
ALNTLVKQL	HLA-A*32:01	953	961	9	0.165467	0.46
QTYVTQQLI	HLA-A*32:01	1000	1008	9	0.1653	0.46
VSNGTHWFV	HLA-A*02:06	1091	1099	9	0.165292	1.1
SEFRVYSSA	HLA-B*44:03	151	159	9	0.165115	0.64
YVGYLQPRTF	HLA-A*32:01	261	270	10	0.164944	0.46
SAPHGVVFL	HLA-A*02:06	1050	1058	9	0.164897	1.1
ADAGFIKQY	HLA-A*01:01	824	832	9	0.164713	0.64
RVYSTGSNV	HLA-A*02:01	629	637	9	0.164307	0.97
FTVEKGIYQ	HLA-A*68:01	301	309	9	0.164299	1.9
SEPVLKGVKL	HLA-B*08:01	1256	1265	10	0.164286	0.71
KRVDFCGKGY	HLA-A*30:02	1033	1042	10	0.164172	0.86
KGIYQTSNF	HLA-B*15:01	305	313	9	0.164089	1.1
ECVLGQSKR	HLA-A*33:01	1026	1034	9	0.16402	0.88
FAQVKQIYK	HLA-A*03:01	777	785	9	0.163864	1.1
KFGAISSVL	HLA-A*24:02	964	972	9	0.163723	0.59
TNSFTRGVYY	HLA-B*57:01	29	38	10	0.163644	1.5
FEYVSQPFL	HLA-B*44:03	164	172	9	0.163636	0.64
NQFNSAIGK	HLA-A*30:01	920	928	9	0.163623	0.96
TECSNLLLQY	HLA-A*01:01	742	751	10	0.163546	0.64
KYEQYIKWPW	HLA-A*23:01	1200	1209	10	0.163374	0.52
CTFEYVSQPF	HLA-B*57:01	162	171	10	0.163322	1.5
TQDLFLPFF	HLA-A*02:06	51	59	9	0.163301	1.1
VYAWNRKRI	HLA-A*23:01	345	353	9	0.163273	0.52
GVGHQPYRV	HLA-A*02:01	497	505	9	0.163241	0.97
KQIYKTPPI	HLA-A*30:01	781	789	9	0.16302	0.96
FPREGVFVS	HLA-B*07:02	1084	1092	9	0.162985	0.8
KVEAEVQIDR	HLA-A*11:01	981	990	10	0.162906	1.1
NTQEVFAQV	HLA-A*26:01	772	780	9	0.162889	0.45
VLYNLAPFF	HLA-B*57:01	362	370	9	0.162877	1.5
IAIPTNFTI	HLA-A*32:01	707	715	9	0.162816	0.46
GTITSGWTF	HLA-A*24:02	875	883	9	0.162749	0.6
KCYGVSPTKL	HLA-A*24:02	373	382	10	0.162651	0.6
VSNGTHWFV	HLA-B*58:01	1091	1099	9	0.162543	0.91
QELGKYEQY	HLA-A*30:02	1196	1204	9	0.162424	0.86
VVFLHVTYV	HLA-A*32:01	1055	1063	9	0.162221	0.46
KIYSKHTPI	HLA-A*02:01	198	206	9	0.161841	0.97
FAMQMAYRF	HLA-A*24:02	893	901	9	0.161613	0.6
RARSVASQSI	HLA-B*07:02	678	687	10	0.161579	0.81
EVAKNLNESL	HLA-A*26:01	1183	1192	10	0.161403	0.46
SANNCTFEY	HLA-B*58:01	158	166	9	0.161339	0.92
NATRFASVY	HLA-A*30:02	338	346	9	0.16119	0.86
FTVEKGIYQT	HLA-A*68:02	301	310	10	0.161128	0.8
ILDITPCSF	HLA-A*02:06	579	587	9	0.16101	1.1
VYYPDKVFRS	HLA-A*31:01	36	45	10	0.160927	1.4
AQKFKGLTV	HLA-A*02:06	847	855	9	0.160793	1.1
STQDLFLPF	HLA-A*30:02	50	58	9	0.160754	0.87
DVVNHNAQAL	HLA-A*68:02	945	954	10	0.160498	0.8
VLNDIFSRL	HLA-B*15:01	971	979	9	0.160441	1.2
VLYQGVNCT	HLA-A*02:01	605	613	9	0.160345	0.98
LIVNNATNV	HLA-A*02:03	116	124	9	0.160333	0.99
STQDLFLPF	HLA-A*23:01	50	58	9	0.160105	0.53
HTPIIVRDL	HLA-A*68:02	203	211	9	0.159837	0.8
KTSVDCTMY	HLA-B*15:01	728	736	9	0.159738	1.2
SSKFGAISS	HLA-A*30:01	962	970	9	0.159653	0.99
QTGKIADYNY	HLA-A*30:02	409	418	10	0.15935	0.87
IHADQLTPTW	HLA-A*24:02	619	628	10	0.159035	0.61
SIEKSNIIR	HLA-A*11:01	92	100	9	0.158908	1.1
PFAMQMAYRF	HLA-A*24:02	892	901	10	0.15877	0.62
SIAIPTNFTI	HLA-A*68:02	706	715	10	0.158742	0.81
DPLSETKCTL	HLA-B*51:01	289	298	10	0.158238	0.88
SVLYNLAPF	HLA-B*15:01	361	369	9	0.158143	1.2
LIVNNATNV	HLA-A*02:06	116	124	9	0.15814	1.1
NATRFASVY	HLA-A*26:01	338	346	9	0.157811	0.47
LPDDFTGCVI	HLA-B*51:01	420	429	10	0.157664	0.89
ASVYAWNRK	HLA-A*68:01	343	351	9	0.157625	2
SLGAENSVAY	HLA-A*26:01	693	702	10	0.157435	0.47
LQIPFAMQM	HLA-A*02:01	889	897	9	0.157345	0.99
RQIAPGQTG	HLA-B*15:01	403	411	9	0.157275	1.2
ESIVRFPNI	HLA-B*08:01	319	327	9	0.157242	0.75
VLYNLAPFF	HLA-A*30:02	362	370	9	0.156885	0.89
LNDLCFTNVY	HLA-A*01:01	382	391	10	0.156869	0.65
EVFAQVKQIY	HLA-B*15:01	775	784	10	0.156419	1.2
LPIGINITR	HLA-B*35:01	224	232	9	0.156186	0.75
EVFAQVKQIY	HLA-B*35:01	775	784	10	0.156066	0.75
GAEYVNNSY	HLA-B*15:01	647	655	9	0.155979	1.2
WTFGAGAAL	HLA-A*02:06	881	889	9	0.155965	1.2
SVASQSIIA	HLA-A*68:02	681	689	9	0.155853	0.82
LPDPSKPSK	HLA-B*35:01	801	809	9	0.155691	0.75
SVLHSTQDLF	HLA-B*57:01	46	55	10	0.155609	1.5
LPDPSKPSK	HLA-B*07:02	801	809	9	0.155359	0.83
VVIGIVNNTV	HLA-A*02:03	1123	1132	10	0.155171	1.1
KSNLKPFER	HLA-A*68:01	453	461	9	0.154993	2
TRFASVYAW	HLA-B*57:01	340	348	9	0.15498	1.5
EQYIKWPWY	HLA-A*30:02	1202	1210	9	0.15492	0.9
TTRTQLPPAY	HLA-A*26:01	19	28	10	0.154691	0.48
FVFKNIDGY	HLA-B*53:01	188	196	9	0.15465	0.53
QTLLALHRSY	HLA-B*15:01	234	243	10	0.154646	1.2
LIANQFNSA	HLA-A*02:06	917	925	9	0.154605	1.2
MAYRFNGIGV	HLA-A*68:02	897	906	10	0.154485	0.82
GVGHQPYRV	HLA-A*02:03	497	505	9	0.154422	1.1
VLKGVKLHY	HLA-A*01:01	1259	1267	9	0.154394	0.67
RVQPTESIV	HLA-A*30:01	314	322	9	0.153865	1.1
TRFASVYAW	HLA-B*58:01	340	348	9	0.153827	0.95
NQKLIANQF	HLA-B*08:01	914	922	9	0.153602	0.76
VLKGVKLHY	HLA-A*26:01	1259	1267	9	0.153447	0.48
RSVASQSII	HLA-B*57:01	680	688	9	0.153385	1.6
SVLYNLAPF	HLA-A*32:01	361	369	9	0.15315	0.49
TPCSFGGVSV	HLA-B*51:01	583	592	10	0.15307	0.91
GVAGFNCYF	HLA-A*32:01	477	485	9	0.153064	0.49
HVISGTNGT	HLA-A*68:02	66	74	9	0.152943	0.83
ILPDPSKPSK	HLA-A*30:01	800	809	10	0.15258	1.1
AIPTNFTISV	HLA-A*02:03	708	717	10	0.152536	1.1
KSWMESEFRV	HLA-B*57:01	146	155	10	0.152447	1.6
GIYQTSNFR	HLA-A*33:01	306	314	9	0.152359	0.93
DQLTPTWRVY	HLA-A*30:02	622	631	10	0.152283	0.91
LQYGSFCTQL	HLA-A*02:06	749	758	10	0.152248	1.2
RLQSLQTYV	HLA-A*32:01	995	1003	9	0.151972	0.49
KNTQEVFAQV	HLA-A*02:06	771	780	10	0.151948	1.2
QELGKYEQYI	HLA-B*44:02	1196	1205	10	0.151916	0.57
SSVLNDIFSR	HLA-A*33:01	969	978	10	0.15161	0.94
KVGGNYNYL	HLA-A*02:06	439	447	9	0.151237	1.2
IVRDLPQGF	HLA-A*30:01	207	215	9	0.15104	1.1
DLPQGFSAL	HLA-A*68:02	210	218	9	0.150618	0.84
VFQTRAGCL	HLA-B*08:01	637	645	9	0.150601	0.77
NSNNLDSKV	HLA-A*68:02	432	440	9	0.150579	0.84
CTLKSFTVEK	HLA-A*30:01	296	305	10	0.150541	1.1
IVNNATNVV	HLA-A*02:03	117	125	9	0.150496	1.1
DIFSRLDKV	HLA-A*02:03	974	982	9	0.150363	1.1
RQIAPGQTGK	HLA-A*31:01	403	412	10	0.150179	1.5
QIDRLITGR	HLA-A*33:01	987	995	9	0.150132	0.95
KQLSSKFGA	HLA-A*02:06	959	967	9	0.150058	1.2
GINASVVNI	HLA-A*02:06	1166	1174	9	0.150026	1.2
QIYKTPPIKY	HLA-A*32:01	782	791	10	0.149943	0.5
FPQSAPHGVV	HLA-B*53:01	1047	1056	10	0.149617	0.55
YSFRPTYGV	HLA-B*51:01	490	498	9	0.149433	0.94
FTISVTTEI	HLA-B*57:01	713	721	9	0.149404	1.6
AISSVLNDI	HLA-A*02:03	967	975	9	0.149198	1.1
TEILPVSMTK	HLA-A*30:01	719	728	10	0.14908	1.1
YSFRPTYGV	HLA-B*57:01	490	498	9	0.149059	1.6
ELDSFKEEL	HLA-A*02:01	1139	1147	9	0.14897	1.1
HGVVFLHVTY	HLA-B*15:01	1053	1062	10	0.148881	1.2
CPFDEVFNA	HLA-B*51:01	331	339	9	0.148848	0.95
KRFDNPVLPF	HLA-A*24:02	75	84	10	0.148604	0.65
RLITGRLQSL	HLA-B*15:01	990	999	10	0.14856	1.2
QTGKIADYNY	HLA-B*57:01	409	418	10	0.148306	1.6
FSNVTWFHV	HLA-A*68:02	59	67	9	0.148136	0.85
SSKFGAISSV	HLA-A*30:01	962	971	10	0.147984	1.1
VYADSFVIR	HLA-A*68:01	390	398	9	0.147925	2
TAPAICHDGK	HLA-A*68:01	1072	1081	10	0.147829	2
DIFSRLDKV	HLA-A*02:06	974	982	9	0.147726	1.2
LDYHKNNKSW	HLA-B*57:01	139	148	10	0.147627	1.6
NSIAIPTNF	HLA-A*32:01	705	713	9	0.147604	0.51
FTNVYADSF	HLA-A*01:01	387	395	9	0.147399	0.69
PTYGVGHQPY	HLA-A*26:01	494	503	10	0.147389	0.5
RVYSTGSNV	HLA-A*30:02	629	637	9	0.147255	0.94
YTSALLAGT	HLA-A*68:02	868	876	9	0.147206	0.85
VSQPFLMDL	HLA-B*58:01	167	175	9	0.147022	0.99
SLSSTASAL	HLA-B*15:01	932	940	9	0.146781	1.3
APHGVVFLHV	HLA-B*51:01	1051	1060	10	0.146766	0.96
ELDSFKEEL	HLA-B*08:01	1139	1147	9	0.146731	0.79
AIPTNFTISV	HLA-B*07:02	708	717	10	0.146567	0.87
NITRFQTLL	HLA-A*68:02	229	237	9	0.14654	0.86
SVLYNLAPF	HLA-A*26:01	361	369	9	0.146525	0.51
MIAQYTSAL	HLA-A*26:01	864	872	9	0.146479	0.51
RFQTLLALHR	HLA-A*33:01	232	241	10	0.146453	0.97
VIGIVNNTVY	HLA-A*30:02	1124	1133	10	0.14624	0.95
YLQPRTFLLK	HLA-A*30:01	264	273	10	0.146061	1.1
TGRLQSLQTY	HLA-B*15:01	993	1002	10	0.146055	1.3
ALQIPFAMQM	HLA-A*02:01	888	897	10	0.146048	1.1
HLMSFPQSA	HLA-B*08:01	1043	1051	9	0.145883	0.8
QDKNTQEVF	HLA-B*44:03	769	777	9	0.14572	0.67
SWMESEFRVY	HLA-A*01:01	147	156	10	0.145664	0.7
IVRFPNITNL	HLA-B*07:02	321	330	10	0.14564	0.87
DYNYKLPDDF	HLA-A*24:02	415	424	10	0.145626	0.66
VFKNIDGYFK	HLA-A*30:01	189	198	10	0.145542	1.1
VYDPLQPEL	HLA-B*58:01	1132	1140	9	0.145425	0.99
KNLREFVFK	HLA-A*31:01	183	191	9	0.144859	1.6
QPTESIVRF	HLA-A*26:01	316	324	9	0.144755	0.51
GTITSGWTF	HLA-A*26:01	875	883	9	0.144614	0.51
YVTQQLIRA	HLA-A*02:03	1002	1010	9	0.144564	1.1
QQLIRAAEI	HLA-B*08:01	1005	1013	9	0.144558	0.81
VLNDIFSRL	HLA-B*08:01	971	979	9	0.144243	0.81
QLTPTWRVY	HLA-B*57:01	623	631	9	0.144035	1.6
KKFLPFQQF	HLA-A*32:01	552	560	9	0.144021	0.53
QMAYRFNGI	HLA-A*02:03	896	904	9	0.143578	1.1
SWMESEFRV	HLA-A*24:02	147	155	9	0.143557	0.67
SIAIPTNFTI	HLA-B*51:01	706	715	10	0.143537	0.98
YPDKVFRSS	HLA-B*07:02	38	46	9	0.143487	0.88
QPRTFLLKY	HLA-A*26:01	266	274	9	0.143437	0.52
DGVYFASIEK	HLA-A*03:01	86	95	10	0.143197	1.2
LPFNDGVYFA	HLA-B*53:01	82	91	10	0.143023	0.57
EIDRLNEVAK	HLA-A*68:01	1177	1186	10	0.143001	2.1
FTISVTTEIL	HLA-A*02:06	713	722	10	0.142881	1.2
AAEIRASANL	HLA-B*44:03	1010	1019	10	0.142807	0.68
CALDPLSETK	HLA-A*03:01	286	295	10	0.142644	1.2
LLIVNNATNV	HLA-A*02:03	115	124	10	0.142291	1.1
IVRDLPQGF	HLA-B*35:01	207	215	9	0.142172	0.82
IGVTQNVLY	HLA-B*15:01	904	912	9	0.142148	1.3
NATRFASVY	HLA-B*53:01	338	346	9	0.14192	0.58
RSYSFRPTY	HLA-A*26:01	488	496	9	0.141778	0.52
TLDSKTQSLL	HLA-A*02:03	107	116	10	0.141482	1.1
IGAEYVNNSY	HLA-B*15:01	646	655	10	0.14116	1.3
VIGIVNNTV	HLA-A*02:06	1124	1132	9	0.141087	1.3
FSQILPDPSK	HLA-A*11:01	797	806	10	0.140845	1.2
VGHQPYRVV	HLA-B*51:01	498	506	9	0.140704	0.99
ILDITPCSF	HLA-B*35:01	579	587	9	0.140681	0.82
VLNDIFSRL	HLA-A*68:02	971	979	9	0.140521	0.89
IITTDNTFV	HLA-A*02:06	1109	1117	9	0.140494	1.3
KAHFPREGVF	HLA-B*15:01	1081	1090	10	0.140429	1.3
NVYADSFVI	HLA-B*51:01	389	397	9	0.140251	0.99
ICAQKFKGL	HLA-B*08:01	845	853	9	0.140095	0.83
TVYDPLQPEL	HLA-A*23:01	1131	1140	10	0.140073	0.59
IPFAMQMAY	HLA-B*07:02	891	899	9	0.13949	0.89
PVLKGVKLHY	HLA-B*15:01	1258	1267	10	0.139279	1.3
ENQKLIANQF	HLA-B*15:01	913	922	10	0.139246	1.3
DAVRDPQTL	HLA-B*08:01	569	577	9	0.139207	0.84
QSAPHGVVF	HLA-A*24:02	1049	1057	9	0.139083	0.68
GYLQPRTFLL	HLA-A*02:01	263	272	10	0.139039	1.1
LDSKVGGNY	HLA-A*01:01	436	444	9	0.138863	0.72
QLPPAYTNSF	HLA-B*35:01	23	32	10	0.138821	0.84
NVVIKVCEF	HLA-B*35:01	123	131	9	0.138731	0.84
FQFCNDPFL	HLA-A*02:03	131	139	9	0.138462	1.2
IEKSNIIRGW	HLA-B*57:01	93	102	10	0.138211	1.7
LIANQFNSA	HLA-A*02:03	917	925	9	0.138176	1.2
ALGKLQDVV	HLA-A*02:03	939	947	9	0.138026	1.2
KVFRSSVLH	HLA-A*32:01	41	49	9	0.137976	0.55
TTLDSKTQSL	HLA-A*01:01	106	115	10	0.137919	0.72
QIPFAMQMAY	HLA-B*53:01	890	899	10	0.137889	0.59
RSYSFRPTYG	HLA-A*30:01	488	497	10	0.137852	1.2
WIFGTTLDSK	HLA-A*11:01	102	111	10	0.137766	1.2
VYSSANNCTF	HLA-B*57:01	155	164	10	0.137737	1.7
IPFAMQMAY	HLA-A*30:02	891	899	9	0.137656	1.1
SAPHGVVFL	HLA-B*51:01	1050	1058	9	0.137533	1.1
DPSKPSKRSF	HLA-B*08:01	803	812	10	0.137324	0.85
GINASVVNI	HLA-A*02:01	1166	1174	9	0.137188	1.1
FIEDLLFNKV	HLA-A*02:01	812	821	10	0.137077	1.1
KQIYKTPPI	HLA-B*15:01	781	789	9	0.136999	1.3
EMIAQYTSAL	HLA-A*68:02	863	872	10	0.136949	0.91
KNLNESLIDL	HLA-A*02:03	1186	1195	10	0.136871	1.2
TNSFTRGVYY	HLA-B*15:01	29	38	10	0.136711	1.3
RSFIEDLLF	HLA-A*23:01	810	818	9	0.136681	0.6
HGVVFLHVTY	HLA-A*30:02	1053	1062	10	0.136655	1.1
GYFKIYSKH	HLA-A*31:01	195	203	9	0.13652	1.6
FNATRFASV	HLA-A*68:02	337	345	9	0.136496	0.91
QPYRVVVLSF	HLA-A*24:02	501	510	10	0.136395	0.69
KNLREFVFK	HLA-A*11:01	183	191	9	0.136332	1.2
ETKCTLKSF	HLA-B*57:01	293	301	9	0.136148	1.7
DIFSRLDKV	HLA-A*26:01	974	982	9	0.1358	0.53
VFAQVKQIY	HLA-B*35:01	776	784	9	0.135507	0.85
QIPFAMQMAY	HLA-A*30:02	890	899	10	0.135472	1.1
IGVTQNVLY	HLA-B*35:01	904	912	9	0.135391	0.85
STEIYQAGNK	HLA-A*03:01	464	473	10	0.135311	1.3
TLVKQLSSK	HLA-A*30:01	956	964	9	0.135311	1.2
YSSANNCTF	HLA-B*15:01	156	164	9	0.135228	1.3
VGYLQPRTF	HLA-A*32:01	262	270	9	0.135118	0.57
KKFLPFQQF	HLA-A*30:02	552	560	9	0.135071	1.1
EILPVSMTKT	HLA-A*68:01	720	729	10	0.134983	2.1
AALQIPFAM	HLA-A*02:06	887	895	9	0.13494	1.3
RLQSLQTYV	HLA-A*30:01	995	1003	9	0.134691	1.2
QLTPTWRVY	HLA-A*26:01	623	631	9	0.134514	0.54
NLCPFDEVF	HLA-B*15:01	329	337	9	0.134269	1.3
VLYNLAPFF	HLA-B*58:01	362	370	9	0.134196	1.1
VYDPLQPEL	HLA-B*57:01	1132	1140	9	0.134144	1.7
SFIEDLLFNK	HLA-A*03:01	811	820	10	0.133924	1.3
VLPFNDGVYF	HLA-A*24:02	81	90	10	0.133829	0.7
SKVGGNYNY	HLA-B*15:01	438	446	9	0.13364	1.3
TEVPVAIHA	HLA-B*44:02	613	621	9	0.133634	0.62
NVYADSFVIR	HLA-A*11:01	389	398	10	0.133601	1.2
LPPLLTDEMI	HLA-B*51:01	856	865	10	0.13331	1.1
FLPFFSNVTW	HLA-A*32:01	55	64	10	0.133289	0.57
RAGCLIGAEY	HLA-B*15:01	641	650	10	0.13315	1.3
FVFKNIDGYF	HLA-B*15:01	188	197	10	0.132961	1.4
QMAYRFNGI	HLA-B*08:01	896	904	9	0.132875	0.89
SLSSTASAL	HLA-B*07:02	932	940	9	0.132635	0.92
EVFNATRFA	HLA-A*68:01	335	343	9	0.132634	2.2
ILDITPCSF	HLA-B*08:01	579	587	9	0.132332	0.89
TQDLFLPFF	HLA-B*15:01	51	59	9	0.132311	1.4
QLTPTWRVY	HLA-B*35:01	623	631	9	0.132293	0.85
KGIYQTSNF	HLA-B*57:01	305	313	9	0.132287	1.7
FPQSAPHGV	HLA-A*68:02	1047	1055	9	0.132262	0.94
NSIAIPTNF	HLA-A*23:01	705	713	9	0.131974	0.61
CASYQTQTK	HLA-A*11:01	666	674	9	0.131916	1.2
TLLALHRSY	HLA-B*57:01	235	243	9	0.131867	1.7
AQKFKGLTVL	HLA-B*08:01	847	856	10	0.131697	0.89
KKFLPFQQF	HLA-A*23:01	552	560	9	0.131498	0.61
ISGTNGTKRF	HLA-B*58:01	68	77	10	0.131467	1.1
ADQLTPTWRV	HLA-A*02:01	621	630	10	0.131466	1.2
IVRFPNITNL	HLA-A*68:02	321	330	10	0.131428	0.95
KIYSKHTPII	HLA-A*30:01	198	207	10	0.131405	1.3
ILDITPCSF	HLA-A*02:01	579	587	9	0.131257	1.2
STECSNLLL	HLA-A*01:01	741	749	9	0.130971	0.77
DLFLPFFSNV	HLA-A*68:02	53	62	10	0.130969	0.95
VLPFNDGVY	HLA-A*30:02	81	89	9	0.130838	1.1
YSFRPTYGV	HLA-A*02:03	490	498	9	0.130725	1.2
LRSYSFRPTY	HLA-B*58:01	487	496	10	0.1306	1.1
FPQSAPHGV	HLA-B*08:01	1047	1055	9	0.130118	0.9
LRSYSFRPTY	HLA-B*15:01	487	496	10	0.130053	1.4
QSAPHGVVFL	HLA-B*58:01	1049	1058	10	0.13002	1.1
NESLIDLQEL	HLA-B*44:03	1189	1198	10	0.129961	0.71
LVKQLSSKF	HLA-B*58:01	957	965	9	0.129931	1.1
NCTEVPVAI	HLA-B*51:01	611	619	9	0.129927	1.1
YSSANNCTF	HLA-B*53:01	156	164	9	0.12989	0.63
NATRFASVY	HLA-A*01:01	338	346	9	0.129842	0.78
QPYRVVVLSF	HLA-B*51:01	501	510	10	0.129819	1.1
DYNYKLPDDF	HLA-A*23:01	415	424	10	0.129585	0.62
ALNTLVKQL	HLA-B*08:01	953	961	9	0.129478	0.9
NSIAIPTNF	HLA-B*51:01	705	713	9	0.129456	1.1
LPFFSNVTWF	HLA-B*07:02	56	65	10	0.129353	0.94
QSAPHGVVF	HLA-A*01:01	1049	1057	9	0.129204	0.78
GNYNYLYRLF	HLA-A*24:02	442	451	10	0.129203	0.72
QPRTFLLKY	HLA-A*30:02	266	274	9	0.129132	1.1
KRISNCVADY	HLA-A*30:02	351	360	10	0.128984	1.1
DISGINASV	HLA-A*26:01	1163	1171	9	0.128976	0.55
YPDKVFRSSV	HLA-B*08:01	38	47	10	0.128958	0.9
DVVNHNAQAL	HLA-A*26:01	945	954	10	0.12892	0.55
YVPAQEKNF	HLA-A*26:01	1062	1070	9	0.12892	0.55
QIYKTPPIKY	HLA-A*01:01	782	791	10	0.128771	0.78
SANNCTFEY	HLA-B*53:01	158	166	9	0.128624	0.63
YVTQQLIRA	HLA-A*68:02	1002	1010	9	0.128584	0.96
NQKLIANQF	HLA-B*44:03	914	922	9	0.128555	0.72
IVNNATNVV	HLA-A*02:06	117	125	9	0.1285	1.4
KEIDRLNEV	HLA-A*02:03	1176	1184	9	0.128305	1.2
FIEDLLFNK	HLA-A*03:01	812	820	9	0.12818	1.3
KRVDFCGKGY	HLA-A*01:01	1033	1042	10	0.127846	0.79
FPQSAPHGVV	HLA-B*35:01	1047	1056	10	0.127726	0.87
TQDLFLPFF	HLA-A*24:02	51	59	9	0.12762	0.72
SYQTQTKSH	HLA-A*30:02	668	676	9	0.127597	1.1
KSHRRARSV	HLA-B*08:01	674	682	9	0.127534	0.91
EVFNATRFA	HLA-A*26:01	335	343	9	0.127215	0.56
TQDLFLPFF	HLA-A*23:01	51	59	9	0.127155	0.64
LPFNDGVYFA	HLA-B*35:01	82	91	10	0.127139	0.87
DLPQGFSAL	HLA-A*26:01	210	218	9	0.127024	0.56
SSKFGAISSV	HLA-A*02:06	962	971	10	0.127021	1.4
TLLALHRSY	HLA-A*03:01	235	243	9	0.126987	1.3
NYLYRLFRK	HLA-A*30:01	445	453	9	0.126812	1.3
MSFPQSAPH	HLA-A*03:01	1045	1053	9	0.12661	1.3
KGIYQTSNF	HLA-B*58:01	305	313	9	0.126567	1.1
VGYLQPRTF	HLA-A*24:02	262	270	9	0.126536	0.73
FNCYFPLRSY	HLA-A*30:02	481	490	10	0.126444	1.1
YNLAPFFTF	HLA-A*32:01	364	372	9	0.126307	0.61
KPCNGVAGF	HLA-B*53:01	473	481	9	0.126301	0.64
DFCGKGYHL	HLA-B*08:01	1036	1044	9	0.126254	0.92
LDYHKNNKSW	HLA-B*44:02	139	148	10	0.125892	0.64
SANNCTFEY	HLA-A*26:01	158	166	9	0.125883	0.56
FVSGNCDVV	HLA-A*02:06	1116	1124	9	0.125727	1.4
SPTKLNDLCF	HLA-B*07:02	378	387	10	0.125636	0.96
NSFTRGVYY	HLA-B*58:01	30	38	9	0.125537	1.1
ASYQTQTKSH	HLA-A*30:02	667	676	10	0.125415	1.1
VVNHNAQAL	HLA-B*07:02	946	954	9	0.125406	0.96
ALNTLVKQL	HLA-B*15:01	953	961	9	0.125388	1.4
DDFTGCVIAW	HLA-B*44:03	422	431	10	0.125152	0.73
SALGKLQDV	HLA-B*51:01	938	946	9	0.125104	1.1
STQDLFLPF	HLA-A*24:02	50	58	9	0.124962	0.73
FASVYAWNRK	HLA-A*68:01	342	351	10	0.124948	2.3
HADQLTPTW	HLA-B*44:02	620	628	9	0.124513	0.64
TPTWRVYST	HLA-B*07:02	625	633	9	0.1245	0.96
IVRFPNITNL	HLA-A*30:01	321	330	10	0.124493	1.3
KVFRSSVLH	HLA-B*15:01	41	49	9	0.124457	1.4
EVAKNLNES	HLA-A*68:02	1183	1191	9	0.12418	0.99
LITGRLQSL	HLA-B*07:02	991	999	9	0.123844	0.97
VFAQVKQIYK	HLA-A*11:01	776	785	10	0.123821	1.3
AAEIRASANL	HLA-B*44:02	1010	1019	10	0.123771	0.65
QELGKYEQY	HLA-B*15:01	1196	1204	9	0.123534	1.4
MIAQYTSAL	HLA-B*15:01	864	872	9	0.123467	1.4
SVLHSTQDL	HLA-A*02:06	46	54	9	0.123447	1.4
KKSTNLVKNK	HLA-A*03:01	523	532	10	0.123368	1.4
DGVYFASIEK	HLA-A*11:01	86	95	10	0.123216	1.3
ADAGFIKQY	HLA-A*26:01	824	832	9	0.123047	0.57
FTRGVYYPDK	HLA-A*68:01	32	41	10	0.123026	2.3
VQIDRLITGR	HLA-A*33:01	986	995	10	0.122963	1.2
DKVFRSSVLH	HLA-A*68:01	40	49	10	0.122889	2.3
FLDYHKNNK	HLA-A*11:01	138	146	9	0.122749	1.3
AGTITSGWTF	HLA-B*15:01	874	883	10	0.122626	1.4
QIYKTPPIKY	HLA-A*68:01	782	791	10	0.122563	2.3
QIDRLITGR	HLA-A*11:01	987	995	9	0.122556	1.3
ANQFNSAIGK	HLA-A*30:01	919	928	10	0.122549	1.4
KVGGNYNYL	HLA-A*30:01	439	447	9	0.122521	1.4
GNFKNLREF	HLA-B*15:01	180	188	9	0.122205	1.4
RVYSTGSNVF	HLA-A*30:01	629	638	10	0.122119	1.4
QKEIDRLNEV	HLA-B*40:01	1175	1184	10	0.122013	0.86
ASANLAATK	HLA-A*31:01	1015	1023	9	0.121975	1.8
MSFPQSAPH	HLA-A*11:01	1045	1053	9	0.121954	1.3
RAGCLIGAEY	HLA-B*57:01	641	650	10	0.121904	1.8
NQVAVLYQGV	HLA-A*02:06	601	610	10	0.121819	1.4
TQTKSHRRAR	HLA-A*33:01	671	680	10	0.121659	1.2
YTNSFTRGV	HLA-A*02:01	28	36	9	0.121645	1.2
YQTQTKSHR	HLA-A*33:01	669	677	9	0.121227	1.2
GIGVTQNVLY	HLA-B*15:01	903	912	10	0.121213	1.4
SFKEELDKY	HLA-A*26:01	1142	1150	9	0.121207	0.58
KQIYKTPPIK	HLA-A*31:01	781	790	10	0.121172	1.8
GNYNYLYRLF	HLA-A*23:01	442	451	10	0.121136	0.68
SFIEDLLFNK	HLA-A*68:01	811	820	10	0.121057	2.3
STQDLFLPF	HLA-A*01:01	50	58	9	0.121002	0.82
RLNEVAKNL	HLA-A*30:01	1180	1188	9	0.120991	1.4
MSFPQSAPH	HLA-A*30:01	1045	1053	9	0.120948	1.4
LQDVVNHNA	HLA-A*02:06	943	951	9	0.120931	1.4
RDLPQGFSAL	HLA-A*02:03	209	218	10	0.120909	1.3
VVIKVCEFQF	HLA-B*58:01	124	133	10	0.120793	1.2
WTFGAGAAL	HLA-B*35:01	881	889	9	0.120732	0.91
NTFVSGNCDV	HLA-A*68:02	1114	1123	10	0.120643	1.1
ECSNLLLQY	HLA-A*68:01	743	751	9	0.120623	2.3
SWMESEFRV	HLA-A*23:01	147	155	9	0.12055	0.68
YPDKVFRSSV	HLA-B*53:01	38	47	10	0.12054	0.65
SALGKLQDV	HLA-A*02:03	938	946	9	0.120524	1.3
RLITGRLQS	HLA-A*30:01	990	998	9	0.120496	1.4
SVLHSTQDLF	HLA-A*32:01	46	55	10	0.120446	0.63
FVSNGTHWF	HLA-B*57:01	1090	1098	9	0.120395	1.8
VVVLSFELL	HLA-A*02:06	505	513	9	0.120332	1.4
VLYENQKLIA	HLA-A*02:01	910	919	10	0.12033	1.3
DSTECSNLL	HLA-A*68:02	740	748	9	0.120325	1.1
KNIDGYFKI	HLA-A*02:06	191	199	9	0.12028	1.4
NPVLPFNDGV	HLA-A*68:02	79	88	10	0.120157	1.1
CSFGGVSVI	HLA-B*51:01	585	593	9	0.120079	1.2
TTLDSKTQSL	HLA-A*02:03	106	115	10	0.120061	1.3
RVQPTESIV	HLA-A*02:06	314	322	9	0.120006	1.4
VPVAIHADQL	HLA-B*53:01	615	624	10	0.119963	0.66
AVRDPQTLEI	HLA-A*02:06	570	579	10	0.119885	1.4
AQYTSALLA	HLA-A*02:03	866	874	9	0.119806	1.3
GVVFLHVTYV	HLA-A*02:06	1054	1063	10	0.119742	1.4
AYSNNSIAI	HLA-A*23:01	701	709	9	0.119669	0.69
IVRFPNITNL	HLA-A*02:03	321	330	10	0.119618	1.3
VIKVCEFQF	HLA-B*57:01	125	133	9	0.11961	1.8
HADQLTPTW	HLA-B*44:03	620	628	9	0.11956	0.76
KRFDNPVLPF	HLA-A*30:02	75	84	10	0.11953	1.2
AIPTNFTISV	HLA-A*02:01	708	717	10	0.119482	1.3
GTITSGWTF	HLA-A*30:02	875	883	9	0.119394	1.2
SETKCTLKSF	HLA-B*57:01	292	301	10	0.119341	1.8
IGAEYVNNSY	HLA-B*35:01	646	655	10	0.119211	0.92
VTYVPAQEKN	HLA-A*11:01	1060	1069	10	0.119187	1.3
AVRDPQTLEI	HLA-A*02:03	570	579	10	0.11878	1.3
KSWMESEFR	HLA-A*68:01	146	154	9	0.118762	2.3
LDYHKNNKSW	HLA-A*24:02	139	148	10	0.118561	0.77
VGYLQPRTF	HLA-B*08:01	262	270	9	0.118543	0.98
IVNNATNVV	HLA-A*68:02	117	125	9	0.118534	1.1
YEQYIKWPW	HLA-B*57:01	1201	1209	9	0.118184	1.8
IWLGFIAGL	HLA-A*23:01	1211	1219	9	0.117938	0.7
IAIVMVTIM	HLA-B*35:01	1220	1228	9	0.117938	0.93
ITDAVDCAL	HLA-A*01:01	280	288	9	0.11792	0.84
DPLQPELDSF	HLA-B*51:01	1134	1143	10	0.117747	1.2
VYDPLQPEL	HLA-B*35:01	1132	1140	9	0.117639	0.93
QTLLALHRSY	HLA-B*58:01	234	243	10	0.117454	1.2
SQSIIAYTM	HLA-B*40:01	684	692	9	0.117371	0.88
QIYKTPPIK	HLA-A*31:01	782	790	9	0.117307	1.8
SSANNCTFEY	HLA-B*58:01	157	166	10	0.11728	1.2
VISGTNGTKR	HLA-A*31:01	67	76	10	0.117129	1.8
QTYVTQQLIR	HLA-A*03:01	1000	1009	10	0.116991	1.4
QSAPHGVVF	HLA-A*23:01	1049	1057	9	0.116971	0.7
NLLLQYGSF	HLA-B*08:01	746	754	9	0.116843	0.99
NVYADSFVI	HLA-A*02:06	389	397	9	0.116712	1.5
LIDLQELGKY	HLA-A*30:02	1192	1201	10	0.116619	1.2
VLHSTQDLFL	HLA-A*02:01	47	56	10	0.116616	1.3
ITRFQTLLAL	HLA-B*57:01	230	239	10	0.116495	1.8
VFKNIDGYFK	HLA-A*33:01	189	198	10	0.116352	1.2
VAYSNNSIAI	HLA-B*51:01	700	709	10	0.116347	1.2
YECDIPIGA	HLA-B*40:01	655	663	9	0.116337	0.89
RVVVLSFEL	HLA-B*57:01	504	512	9	0.116301	1.8
VLKGVKLHYT	HLA-B*15:01	1259	1268	10	0.116185	1.5
CVNFNFNGLK	HLA-A*68:01	533	542	10	0.116067	2.3
KIQDSLSST	HLA-A*02:03	928	936	9	0.116046	1.3
LVKQLSSKF	HLA-B*35:01	957	965	9	0.115943	0.95
PLVDLPIGI	HLA-A*02:01	220	228	9	0.115844	1.3
VYDPLQPEL	HLA-B*51:01	1132	1140	9	0.115441	1.2
TAGAAAYYV	HLA-B*51:01	254	262	9	0.115422	1.2
RSYSFRPTYG	HLA-B*57:01	488	497	10	0.115134	1.8
HADQLTPTWR	HLA-B*53:01	620	629	10	0.11496	0.68
NQKLIANQF	HLA-B*44:02	914	922	9	0.114906	0.66
TLVKQLSSKF	HLA-A*26:01	956	965	10	0.114569	0.61
DSFVIRGDEV	HLA-A*68:02	393	402	10	0.114458	1.1
ISGTNGTKR	HLA-A*31:01	68	76	9	0.114446	1.9
ESNKKFLPF	HLA-B*35:01	549	557	9	0.1144	0.96
KSHRRARSVA	HLA-A*30:01	674	683	10	0.11432	1.4
AQKFKGLTVL	HLA-B*40:01	847	856	10	0.114154	0.89
HAPATVCGPK	HLA-A*68:01	514	523	10	0.114105	2.4
FCTQLKRAL	HLA-B*08:01	754	762	9	0.114096	1.1
KFGAISSVL	HLA-A*23:01	964	972	9	0.114034	0.72
LQIPFAMQM	HLA-A*30:02	889	897	9	0.114016	1.2
STQDLFLPFF	HLA-A*01:01	50	59	10	0.113715	0.86
QLPPAYTNSF	HLA-A*26:01	23	32	10	0.113709	0.61
QLIRAAEIR	HLA-A*31:01	1006	1014	9	0.113641	1.9
EMIAQYTSA	HLA-A*68:02	863	871	9	0.113585	1.1
LPLVSSQCV	HLA-B*35:01	8	16	9	0.11354	0.96
INASVVNIQK	HLA-A*11:01	1167	1176	10	0.113471	1.3
VASQSIIAY	HLA-A*11:01	682	690	9	0.113436	1.3
NESLIDLQEL	HLA-B*44:02	1189	1198	10	0.113397	0.67
GVYYPDKVFR	HLA-A*30:01	35	44	10	0.113267	1.4
EQDKNTQEV	HLA-A*02:01	768	776	9	0.112759	1.3
LQIPFAMQMA	HLA-A*02:06	889	898	10	0.112717	1.5
FTNVYADSF	HLA-B*53:01	387	395	9	0.112688	0.69
AQKFKGLTVL	HLA-A*02:03	847	856	10	0.112625	1.4
ALLAGTITS	HLA-A*02:01	871	879	9	0.112596	1.3
TSNQVAVLY	HLA-A*32:01	599	607	9	0.112595	0.67
IQDSLSSTA	HLA-A*02:06	929	937	9	0.112514	1.5
LAPFFTFKCY	HLA-B*35:01	366	375	10	0.112423	0.96
IPFAMQMAYR	HLA-A*31:01	891	900	10	0.112345	1.9
TYGVGHQPYR	HLA-A*68:01	495	504	10	0.112249	2.4
IYKTPPIKY	HLA-B*57:01	783	791	9	0.112178	1.8
KNIDGYFKIY	HLA-A*01:01	191	200	10	0.112135	0.87
ASYQTQTKSH	HLA-A*03:01	667	676	10	0.112121	1.4
FVSNGTHWF	HLA-A*02:06	1090	1098	9	0.112105	1.5
SIIAYTMSL	HLA-B*07:02	686	694	9	0.112016	1.1
SFVIRGDEVR	HLA-A*31:01	394	403	10	0.112002	1.9
TTLDSKTQSL	HLA-A*02:06	106	115	10	0.111947	1.5
NCVADYSVLY	HLA-B*15:01	355	364	10	0.111904	1.5
IPIGAGICA	HLA-B*07:02	659	667	9	0.111847	1.1
QIITTDNTF	HLA-B*53:01	1108	1116	9	0.111774	0.7
TPTWRVYST	HLA-B*08:01	625	633	9	0.111663	1.1
KIQDSLSSTA	HLA-A*02:03	928	937	10	0.111573	1.4
QKEIDRLNEV	HLA-B*44:03	1175	1184	10	0.111421	0.8
NTSNQVAVLY	HLA-B*57:01	598	607	10	0.111149	1.8
GVYYPDKVF	HLA-B*57:01	35	43	9	0.110943	1.8
VVLSFELLH	HLA-A*30:02	506	514	9	0.110882	1.3
NSFTRGVYY	HLA-A*30:01	30	38	9	0.110875	1.5
AARDLICAQK	HLA-A*68:01	840	849	10	0.110859	2.4
VPVAIHADQL	HLA-B*51:01	615	624	10	0.11074	1.2
IYKTPPIKYF	HLA-B*57:01	783	792	10	0.110699	1.8
SIIAYTMSL	HLA-B*15:01	686	694	9	0.110696	1.5
KNTQEVFAQV	HLA-A*68:02	771	780	10	0.110637	1.1
QSAPHGVVF	HLA-B*07:02	1049	1057	9	0.110627	1.1
KIQDSLSST	HLA-A*02:06	928	936	9	0.110339	1.5
LLFNKVTLA	HLA-B*08:01	816	824	9	0.110266	1.1
VAKNLNESL	HLA-B*07:02	1184	1192	9	0.110254	1.1
FTNVYADSFV	HLA-A*68:02	387	396	10	0.110216	1.1
FTTAPAICH	HLA-A*68:01	1070	1078	9	0.110207	2.4
KVGGNYNYL	HLA-A*32:01	439	447	9	0.110134	0.68
SFVIRGDEVR	HLA-A*33:01	394	403	10	0.109992	1.3
GVVFLHVTY	HLA-B*57:01	1054	1062	9	0.109979	1.9
GDISGINASV	HLA-A*02:03	1162	1171	10	0.109972	1.4
YKTPPIKYF	HLA-B*15:01	784	792	9	0.109965	1.5
DAVRDPQTL	HLA-A*68:02	569	577	9	0.109788	1.1
ICHDGKAHF	HLA-B*57:01	1076	1084	9	0.109483	1.9
SANNCTFEY	HLA-A*68:01	158	166	9	0.109429	2.4
YVPAQEKNF	HLA-A*24:02	1062	1070	9	0.10931	0.81
LVKQLSSKF	HLA-A*30:02	957	965	9	0.109228	1.3
YTSALLAGTI	HLA-A*68:02	868	877	10	0.109141	1.1
LVKQLSSKF	HLA-B*08:01	957	965	9	0.10913	1.1
MTSCCSCLK	HLA-A*68:01	1232	1240	9	0.109112	2.4
TPGDSSSGW	HLA-B*07:02	245	253	9	0.108966	1.1
LSSTASALGK	HLA-A*03:01	933	942	10	0.10892	1.5
YYVGYLQPR	HLA-A*68:01	260	268	9	0.108734	2.4
FAQVKQIYK	HLA-A*31:01	777	785	9	0.108721	1.9
ESNKKFLPF	HLA-B*58:01	549	557	9	0.108697	1.2
LIDLQELGK	HLA-A*11:01	1192	1200	9	0.108645	1.4
IAGLIAIVM	HLA-B*51:01	1216	1224	9	0.108632	1.3
RFNGIGVTQ	HLA-A*30:01	900	908	9	0.10851	1.5
KLIANQFNSA	HLA-A*02:06	916	925	10	0.10843	1.5
VASQSIIAY	HLA-A*68:01	682	690	9	0.108278	2.4
LTDEMIAQY	HLA-A*68:01	860	868	9	0.108267	2.4
SKFGAISSV	HLA-A*02:06	963	971	9	0.108048	1.5
GKYEQYIKW	HLA-B*44:03	1199	1207	9	0.107938	0.81
SANLAATKM	HLA-B*51:01	1016	1024	9	0.107925	1.3
YIWLGFIAGL	HLA-A*02:01	1210	1219	10	0.107916	1.3
FVIRGDEVR	HLA-A*33:01	395	403	9	0.107654	1.3
VLPPLLTDEM	HLA-A*02:06	855	864	10	0.107648	1.5
NVVIKVCEF	HLA-B*15:01	123	131	9	0.107595	1.5
YSFRPTYGV	HLA-A*32:01	490	498	9	0.107429	0.69
RLITGRLQSL	HLA-B*07:02	990	999	10	0.107394	1.1
SEFRVYSSA	HLA-B*44:02	151	159	9	0.107381	0.7
VYDPLQPEL	HLA-B*53:01	1132	1140	9	0.107306	0.71
AISSVLNDI	HLA-A*02:06	967	975	9	0.106959	1.6
FPREGVFVS	HLA-B*51:01	1084	1092	9	0.106954	1.3
NNSIAIPTNF	HLA-B*58:01	704	713	10	0.106908	1.2
TTRTQLPPAY	HLA-A*30:01	19	28	10	0.106737	1.5
VLKGVKLHY	HLA-A*31:01	1259	1267	9	0.106737	2
MSFPQSAPH	HLA-B*15:01	1045	1053	9	0.106685	1.5
YLQPRTFLL	HLA-B*15:01	264	272	9	0.106655	1.5
HADQLTPTW	HLA-A*23:01	620	628	9	0.10665	0.76
VISGTNGTK	HLA-A*30:01	67	75	9	0.106585	1.5
RDIADTTDAV	HLA-A*02:06	562	571	10	0.106538	1.6
ALDPLSETK	HLA-A*01:01	287	295	9	0.106242	0.9
TLLALHRSY	HLA-A*26:01	235	243	9	0.106224	0.65
DEVFNATRFA	HLA-A*68:02	334	343	10	0.105796	1.2
MSLGAENSV	HLA-A*02:06	692	700	9	0.105781	1.6
CPFDEVFNA	HLA-B*35:01	331	339	9	0.105749	0.99
ILDITPCSF	HLA-A*32:01	579	587	9	0.105454	0.7
TESNKKFLPF	HLA-B*57:01	548	557	10	0.105402	1.9
DQLTPTWRVY	HLA-A*26:01	622	631	10	0.105298	0.66
IAGLIAIVM	HLA-B*35:01	1216	1224	9	0.10526	1
DPQTLEILDI	HLA-B*51:01	573	582	10	0.105253	1.3
IVRDLPQGF	HLA-B*53:01	207	215	9	0.105064	0.73
AENSVAYSN	HLA-B*44:03	696	704	9	0.105047	0.81
QIYKTPPIKY	HLA-B*57:01	782	791	10	0.10486	1.9
AVRDPQTLEI	HLA-B*07:02	570	579	10	0.104766	1.1
TRFASVYAW	HLA-A*23:01	340	348	9	0.104733	0.77
TNSFTRGVYY	HLA-A*26:01	29	38	10	0.104645	0.67
ILDITPCSF	HLA-A*24:02	579	587	9	0.104593	0.83
EKSNIIRGW	HLA-B*57:01	94	102	9	0.104425	1.9
ALQIPFAMQM	HLA-A*02:03	888	897	10	0.104135	1.4
FCNDPFLDY	HLA-A*26:01	133	141	9	0.104085	0.67
QKFKGLTVL	HLA-B*40:01	848	856	9	0.104032	0.95
IPIGAGICA	HLA-B*51:01	659	667	9	0.104029	1.3
QELGKYEQYI	HLA-B*40:01	1196	1205	10	0.103899	0.95
FELLHAPATV	HLA-B*40:01	510	519	10	0.103886	0.95
ECSNLLLQY	HLA-B*53:01	743	751	9	0.103766	0.74
FTVEKGIYQT	HLA-A*02:06	301	310	10	0.103669	1.6
ATKMSECVL	HLA-A*30:01	1021	1029	9	0.103618	1.6
ELDSFKEEL	HLA-A*68:02	1139	1147	9	0.103601	1.2
DVDLGDISGI	HLA-A*68:02	1158	1167	10	0.103594	1.2
LPLVSSQCV	HLA-B*53:01	8	16	9	0.103447	0.74
PQSAPHGVVF	HLA-B*57:01	1048	1057	10	0.103259	1.9
LADAGFIKQY	HLA-B*58:01	823	832	10	0.103253	1.3
NLCPFDEVF	HLA-B*35:01	329	337	9	0.103176	1
EQYIKWPWY	HLA-A*26:01	1202	1210	9	0.103084	0.68
ECDIPIGAGI	HLA-A*68:02	656	665	10	0.103039	1.2
DIADTTDAV	HLA-A*26:01	563	571	9	0.102804	0.68
ESLIDLQEL	HLA-A*68:02	1190	1198	9	0.102785	1.2
QFCNDPFLDY	HLA-A*01:01	132	141	10	0.102693	0.93
GIYQTSNFRV	HLA-A*02:03	306	315	10	0.102669	1.5
PTYGVGHQPY	HLA-B*57:01	494	503	10	0.102614	1.9
TISVTTEIL	HLA-A*68:02	714	722	9	0.102376	1.2
SVLYNLAPFF	HLA-A*32:01	361	370	10	0.102167	0.72
MSLGAENSV	HLA-B*51:01	692	700	9	0.102125	1.3
GWTAGAAAYY	HLA-B*15:01	252	261	10	0.102087	1.6
AALQIPFAM	HLA-A*32:01	887	895	9	0.101981	0.72
LLALHRSYL	HLA-B*07:02	236	244	9	0.101956	1.1
VLYNLAPFF	HLA-A*02:01	362	370	9	0.101953	1.4
KVGGNYNYLY	HLA-B*57:01	439	448	10	0.101934	1.9
VAKNLNESL	HLA-B*51:01	1184	1192	9	0.101933	1.3
[truncated: 78,555 more rows]

## Sheet: Supplementary information 10
Supplementary information 10. Complete raw list of predicted B cell epitopes (IEDB).
B cell epitope
BA.1
Rank	Epitope	Start	Score
1	AGTITSGWTFGAGAAL	874	0.97
2	GCLIGAEYVNNSYECD	643	0.95
2	GVSVITPGTNTSNQVA	589	0.95
2	GWTAGAAAYYVGYLQP	252	0.95
2	PQIITTDNTFVSGNCD	1107	0.95
3	LRSYSFRPTYGVGHQP	487	0.94
4	HRSYLTPGDSSSGWTA	240	0.92
4	QKEIDRLNEVAKNLNE	1175	0.92
5	TVEKGIYQTSNFRVQP	302	0.91
6	CCSCGSCCKFDEDDSE	1242	0.9
7	TEIYQAGNKPCNGVAG	465	0.89
7	TRFQTLLALHRSYLTP	231	0.89
7	YEQYIKWPWYIWLGFI	1201	0.89
7	HGVVFLHVTYVPAQEK	1053	0.89
8	IGKIQDSLSSTASALG	926	0.88
8	FAMQMAYRFNGIGVTQ	893	0.88
8	FERDISTEIYQAGNKP	459	0.88
8	HVTYVPAQEKNFTTAP	1059	0.88
9	CGPKKSTNLVKNKCVN	520	0.86
9	YVGYLQPRTFLLKYNE	261	0.86
9	SWMESEFRVYSSANNC	147	0.86
9	CCSCLKGCCSCGSCCK	1235	0.86
10	TKTSVDCTMYICGDST	727	0.85
10	EVRQIAPGQTGKIADY	401	0.85
10	CFTNVYADSFVIRGDE	386	0.85
10	YFKIYSKHTPIIVRDL	196	0.85
10	MSFPQSAPHGVVFLHV	1045	0.85
11	KSNIIRGWIFGTTLDS	95	0.84
11	TMYICGDSTECSNLLL	734	0.84
11	ISGTNGTKRFDNPVLP	68	0.84
11	TPTWRVYSTGSNVFQT	625	0.84
11	TGKIADYNYKLPDDFT	410	0.84
11	FPNITNLCPFDEVFNA	324	0.84
11	LCCMTSCCSCLKGCCS	1229	0.84
11	DGKAHFPREGVFVSNG	1079	0.84
12	NENGTITDAVDCALDP	275	0.83
12	ESLIDLQELGKYEQYI	1190	0.83
12	VIGIVNNTVYDPLQPE	1124	0.83
13	SQSIIAYTMSLGAENS	684	0.82
13	SYQTQTKSHRRARSVA	668	0.82
13	QFGRDIADTTDAVRDP	559	0.82
14	FASVYAWNRKRISNCV	342	0.81
14	DFCGKGYHLMSFPQSA	1036	0.81
15	SQILPDPSKPSKRSFI	798	0.8
15	EILDITPCSFGGVSVI	578	0.8
15	HSTQDLFLPFFSNVTW	49	0.8
15	VQPTESIVRFPNITNL	315	0.8
15	AVDCALDPLSETKCTL	283	0.8
15	FKNIDGYFKIYSKHTP	190	0.8
15	TNVVIKVCEFQFCNDP	122	0.8
16	RDLICAQKFKGLTVLP	842	0.79
16	ADAGFIKQYGDCLGDI	824	0.79
16	TTRTQLPPAYTNSFTR	19	0.79
16	VYSSANNCTFEYVSQP	155	0.79
17	SVLYNLAPFFTFKCYG	361	0.78
17	QFCNDPFLDYHKNNKS	132	0.78
17	GTTLDSKTQSLLIVNN	105	0.78
18	DRLITGRLQSLQTYVT	989	0.77
18	TPPIKYFGGFNFSQIL	786	0.77
18	TISVTTEILPVSMTKT	714	0.77
18	NNSYECDIPIGAGICA	652	0.77
18	IVMVTIMLCCMTSCCS	1222	0.77
19	GDCLGDIAARDLICAQ	833	0.76
19	NNSIAIPTNFTISVTT	704	0.76
19	YTMSLGAENSVAYSNN	690	0.76
19	PGTNTSNQVAVLYQGV	595	0.76
19	YGVGHQPYRVVVLSFE	496	0.76
19	CTLKSFTVEKGIYQTS	296	0.76
19	PGDSSSGWTAGAAAYY	246	0.76
19	DSFKEELDKYFKNHTS	1141	0.76
20	DGVYFASIEKSNIIRG	86	0.75
20	TQEVFAQVKQIYKTPP	773	0.75
20	PIIVRDLPQGFSALEP	205	0.75
20	DPLQPELDSFKEELDK	1134	0.75
21	RSFIEDLLFNKVTLAD	810	0.74
21	RALTGIAVEQDKNTQE	760	0.74
21	DIPIGAGICASYQTQT	658	0.74
21	FKCYGVSPTKLNDLCF	372	0.74
21	RGVYYPDKVFRSSVLH	34	0.74
21	FVTQRNFYEPQIITTD	1098	0.74
22	EAEVQIDRLITGRLQS	983	0.73
22	TASALGKLQDVVNHNA	936	0.73
22	VLPPLLTDEMIAQYTS	855	0.73
22	LGDISGINASVVNIQK	1161	0.73
22	TQQLIRAAEIRASANL	1004	0.73
23	TECSNLLLQYGSFCTQ	742	0.72
23	VFVSNGTHWFVTQRNF	1089	0.72
24	LQSLQTYVTQQLIRAA	996	0.71
24	KQLSSKFGAISSVLND	959	0.71
24	YSTGSNVFQTRAGCLI	631	0.71
24	YQGVNCTEVPVAIHAD	607	0.71
24	NGLKGTGVLTESNKKF	539	0.71
24	GFNCYFPLRSYSFRPT	480	0.71
24	VGGNYNYLYRLFRKSN	440	0.71
24	TGCVIAWNSNNLDSKV	425	0.71
24	YKLPDDFTGCVIAWNS	418	0.71
24	RKRISNCVADYSVLYN	350	0.71
25	NHNAQALNTLVKQLSS	948	0.7
25	PPAYTNSFTRGVYYPD	25	0.7
25	PWYIWLGFIAGLIAIV	1208	0.7
25	FVSGNCDVVIGIVNNT	1116	0.7
26	AGAALQIPFAMQMAYR	885	0.69
26	FVIRGDEVRQIAPGQT	395	0.69
26	DKYFKNHTSPDVDLGD	1148	0.69
26	APAICHDGKAHFPREG	1073	0.69
27	DPLSETKCTLKSFTVE	289	0.68
28	TDAVRDPQTLEILDIT	568	0.67
29	GVTQNVLYENQKLIAN	905	0.66
29	AVEQDKNTQEVFAQVK	766	0.66
29	VVLSFELLHAPATVCG	506	0.66
29	VFLVLLPLVSSQCVNL	3	0.66
29	HTSPDVDLGDISGINA	1154	0.66
30	EMIAQYTSALLAGTIT	863	0.65
30	RKSNLKPFERDISTEI	452	0.65
30	EPLVDLPIGINITRFQ	219	0.65
30	PFLMDLEGKQGNFKNL	170	0.65
30	VSSQCVNLTTRTQLPP	11	0.65
31	SVLNDIFSRLDKVEAE	970	0.64
31	DEDDSEPVLKGVKLHY	1252	0.64
32	TKRFDNPVLPFNDGVY	74	0.63
33	PTKLNDLCFTNVYADS	379	0.62
34	GVLTESNKKFLPFQQF	545	0.61
34	FRSSVLHSTQDLFLPF	43	0.61
34	CVLGQSKRVDFCGKGY	1027	0.61
34	ATKMSECVLGQSKRVD	1021	0.61
35	PVLPFNDGVYFASIEK	80	0.6
35	NQVAVLYQGVNCTEVP	601	0.6
35	ASANLAATKMSECVLG	1015	0.6
36	KQGNFKNLREFVFKNI	178	0.57
37	LIVNNATNVVIKVCEF	116	0.55
38	LIANQFNSAIGKIQDS	917	0.54
39	NEVAKNLNESLIDLQE	1182	0.52

## Sheet: Supplementary information 11
Supplementary information 11. List of MHC I, MHC II and B cell epitopes used for BA. 2 construct, identified based on BA. 1 construct.
	Vaxign2
		Algpred		Vaxijen		ToxinPred
	Epitope	Score	Prediction	Score	Prediction	SVM score	Prediction
MHC I	IHVSGTNGTKRF	0.35	Non-Allergen	0.447	Antigen	-1.07	Non-Toxin
	FPNITNLCPF	0.38	Non-Allergen	1.3964	Antigen	-0.89	Non-Toxin
	KFLPFQQFGR	0.4	Non-Allergen	0.441	Antigen	-0.84	Non-Toxin
	KIYSKHTPI	0.35	Non-Allergen	0.7455	Antigen	-1.09	Non-Toxin
	KQLSSKFGAI	0.34	Non-Allergen	0.568	Antigen	-0.54	Non-Toxin
	LIDLQELGKY	0.3	Non-Allergen	0.7076	Antigen	-0.91	Non-Toxin
	LPIGINITRF	0.38	Non-Allergen	1.3027	Antigen	-1.04	Non-Toxin
	SQIAPGQTGN	0.46	Allergen	1.3225	Antigen	-1.08	Non-Toxin
	CYFPLRSYGF	0.38	Non-Allergen	1.1878	Antigen	-0.35	Non-Toxin
	DISGINASV	0.32	Non-Allergen	0.4155	Antigen	-0.94	Non-Toxin
MHC II	ASYQTQTKSHRRARS	0.3	Non-Allergen	0.7544	Antigen	-1.24	Non-Toxin
	CTQLKRALTGIAVEQ	0.35	Non-Allergen	0.7763	Antigen	-1.38	Non-Toxin
	GNEVSQIAPGQTGNI	0.47	Allergen	0.8681	Antigen	-1.23	Non-Toxin
	SAIGKIQDSLSST	0.35	Non-Allergen	0.5434	Antigen	-1.28	Non-Toxin
	SECVLGQSKRVDFCGKGYHL	0.34	Non-Allergen	0.9179	Antigen	-0.09	Non-Toxin
	CALDPLSETKCTLKSFTVEK	0.39	Non-Allergen	0.5593	Antigen	-1.22	Non-Toxin
	TISVTTEILPVSMT	0.26	Non-Allergen	1.2621	Antigen	-1.34	Non-Toxin
	FPLRSYGFRPTYGVG	0.36	Non-Allergen	0.483	Antigen	-0.98	Non-Toxin
	DCLGDIAARDLI	0.36	Non-Allergen	0.4525	Antigen	-0.71	Non-Toxin
B cell	GVSVITPGTNTSNQVA	0.38	Non-Allergen	0.4651	Antigen	-1.58	Non-Toxin
	LRSYGFRPTYGVGHQP	0.34	Non-Allergen	0.2366	Non-Antigen	-1.24	Non-Toxin
	HRSYLTPGDSSSGWTA	0.34	Non-Allergen	0.6017	Antigen	-0.7	Non-Toxin
	TRFQTLLALHRSYLTP	0.32	Non-Allergen	0.5115	Antigen	-0.98	Non-Toxin
	YEQYIKWPWYIWLGFI	0.34	Non-Allergen	0.951	Antigen	-0.35	Non-Toxin
	IEDB
		Algpred		Vaxijen		ToxinPred
	Epitope	Score	Prediction	Score	Prediction	SVM score	Prediction
MHC I	IHVSGTNGTKRF	0.35	Non-Allergen	0.447	Antigen	-1.07	Non-Toxin
	FPNITNLCPF	0.38	Non-Allergen	1.3964	Antigen	-0.89	Non-Toxin
	KFLPFQQFGR	0.4	Non-Allergen	0.441	Antigen	-0.84	Non-Toxin
	KIYSKHTPI	0.35	Non-Allergen	0.7455	Antigen	-1.09	Non-Toxin
	KQLSSKFGAI	0.34	Non-Allergen	0.568	Antigen	-0.54	Non-Toxin
	LIDLQELGKY	0.3	Non-Allergen	0.7076	Antigen	-0.91	Non-Toxin
	LPIGINITRF	0.38	Non-Allergen	1.3027	Antigen	-1.04	Non-Toxin
	SQIAPGQTGN	0.46	Allergen	1.3225	Antigen	-1.08	Non-Toxin
	CYFPLRSYGF	0.38	Non-Allergen	1.1878	Antigen	-0.35	Non-Toxin
	DISGINASV	0.32	Non-Allergen	0.4155	Antigen	-0.94	Non-Toxin
MHC II	ASYQTQTKSHRRARS	0.3	Non-Allergen	0.7544	Antigen	-1.24	Non-Toxin
	CTQLKRALTGIAVEQ	0.35	Non-Allergen	0.7763	Antigen	-1.38	Non-Toxin
	GNEVSQIAPGQTGNI	0.47	Allergen	0.8681	Antigen	-1.23	Non-Toxin
	SAIGKIQDSLSST	0.35	Non-Allergen	0.5434	Antigen	-1.28	Non-Toxin
	SECVLGQSKRVDFCGKGYHL	0.34	Non-Allergen	0.9179	Antigen	-0.09	Non-Toxin
	LDPLSETKCTLKSFT	0.37	Non-Allergen	0.7712	Antigen	-1.28	Non-Toxin
	TISVTTEILPVSMT	0.26	Non-Allergen	1.2621	Antigen	-1.34	Non-Toxin
	FPLRSYGFRPTYGVG	0.36	Non-Allergen	0.483	Antigen	-0.98	Non-Toxin
	DCLGDIAARDLI	0.36	Non-Allergen	0.4525	Antigen	-0.71	Non-Toxin
B cell	GVSVITPGTNTSNQVA	0.38	Non-Allergen	0.4651	Antigen	-1.58	Non-Toxin
	LRSYGFRPTYGVGHQP	0.34	Non-Allergen	0.2366	Non-Antigen	-1.24	Non-Toxin
	HRSYLTPGDSSSGWTA	0.34	Non-Allergen	0.6017	Antigen	-0.7	Non-Toxin
	TRFQTLLALHRSYLTP	0.32	Non-Allergen	0.5115	Antigen	-0.98	Non-Toxin
	YEQYIKWPWYIWLGFI	0.34	Non-Allergen	0.951	Antigen	-0.35	Non-Toxin
